# Supplementary material for: 8-{[3-(3-Meth­oxy­phen­yl)-1,2,4-oxa­diazol-5-yl]meth­oxy}quinoline monohydrate
Source: Acta Crystallogr Sect E Struct Rep Online. 2013 Apr 20;69(Pt 5):o760. doi: 10.1107/S1600536813010271 (PMC3648286; doi:10.1107/S1600536813010271)
Supplement: Supplementary file 1 [file e-69-0o760-sup1.cif]

##############################################################################
#                                                                            #
# This CIF contains the data in a paper accepted for publication in          #
# Acta Crystallographica Section E. It conforms to the requirements of       #
# Notes for Authors for Acta Crystallographica Section E, and has been       #
# peer reviewed under the auspices of the IUCr Commission on Journals.       #
#                                                                            #
# Full details of the Crystallographic Information File format               #
# are given in the paper "The Crystallographic Information File (CIF):       #
# a New Standard Archive File for Crystallography" by S. R. Hall, F. H.      #
# Allen and I. D. Brown [Acta Cryst. (1991), A47, 655-685].                  #
#                                                                            #
# The current version of the core CIF dictionary is obtainable from          #
# ftp://ftp.iucr.org/pub/cif_core.dic.                                       #
#                                                                            #
# Software is freely available for graphical display of the structure(s)     #
# in this CIF. For information consult the CIF software page                 #
# http://www.iucr.org/resources/cif/software.                                #
#                                                                            #
# This file may be used for bona fide research purposes within the           #
# scientific community so long as proper attribution is given to the journal # 
# article from which it was obtained.                                        #
#                                                                            #
##############################################################################
data_global
_audit_creation_method     'from SHELXL97 CIF and IUCr SHELXL97-template'
_journal_date_recd_electronic     2013-03-18
_journal_date_accepted     2013-04-15
_journal_name_full     'Acta Crystallographica, Section E'
_journal_year     2013
_journal_volume     69
_journal_issue      5
_journal_page_first     o760
_journal_page_last     o760
_journal_paper_category     QO
_journal_paper_doi     10.1107/S1600536813010271
_journal_coeditor_code     YK2090
_publ_contact_author_name     'Wang, Hai-bo'
_publ_contact_author_address
;
College of Food Science and Light Industry,
Nanjing University of Technology,
Xinmofan Road No. 5 Nanjing,
Nanjing 210009
People's Republic of China
;
_publ_contact_author_email     wanghaibo@njut.edu.cn
_publ_contact_author_fax     '86 25  83369345'
_publ_contact_author_phone     '86 25 83587440'
_publ_section_title
;
8-{[3-(3-Methoxyphenyl)-1,2,4-oxadiazol-5-yl]methoxy}quinoline monohydrate
;
loop_
    _publ_author_name
    _publ_author_address
    'Hong Shen'
;
College of Food Science and Light Industry,
Nanjing University of Technology,
Xinmofan Road No. 5 Nanjing,
Nanjing 210009
People's Republic of China
College of Science,
Nanjing University of Technology,
Xinmofan Road No. 5 Nanjing,
Nanjing 210009
People's Republic of China
;
    'Shu-Yuan Bai'
;
College of Food Science and Light Industry,
Nanjing University of Technology,
Xinmofan Road No. 5 Nanjing,
Nanjing 210009
People's Republic of China
College of Science,
Nanjing University of Technology,
Xinmofan Road No. 5 Nanjing,
Nanjing 210009
People's Republic of China
;
    'Xin-Yi Han'
;
College of Food Science and Light Industry,
Nanjing University of Technology,
Xinmofan Road No. 5 Nanjing,
Nanjing 210009
People's Republic of China
;
    'Xiang-Zhi Li'
;
College of Food Science and Light Industry,
Nanjing University of Technology,
Xinmofan Road No. 5 Nanjing,
Nanjing 210009
People's Republic of China
College of Science,
Nanjing University of Technology,
Xinmofan Road No. 5 Nanjing,
Nanjing 210009
People's Republic of China
;
    'Hai-Bo Wang'
;
College of Food Science and Light Industry,
Nanjing University of Technology,
Xinmofan Road No. 5 Nanjing,
Nanjing 210009
People's Republic of China
;
data_I
_audit_creation_method     SHELXL-97
_chemical_name_systematic
;
8-{[3-(3-Methoxyphenyl)-1,2,4-oxadiazol-5-yl]methoxy}quinoline monohydrate
;
_chemical_name_common     ?
_chemical_formula_moiety     'C19 H15 N3 O3, H2 O'
_chemical_formula_sum     'C19 H17 N3 O4'
_chemical_formula_iupac     'C19 H15 N3 O3, H2 O'
_chemical_formula_weight     351.36
_chemical_melting_point     338
_symmetry_cell_setting     monoclinic
_symmetry_space_group_name_H-M     'P 21/n'
_symmetry_space_group_name_Hall     '-P 2yn'
loop_
    _symmetry_equiv_pos_as_xyz
    'x, y, z'
    '-x+1/2, y+1/2, -z+1/2'
    '-x, -y, -z'
    'x-1/2, -y-1/2, z-1/2'
_cell_length_a     7.9510(16)
_cell_length_b     6.9870(14)
_cell_length_c     30.395(6)
_cell_angle_alpha     90.00
_cell_angle_beta     92.31(3)
_cell_angle_gamma     90.00
_cell_volume     1687.2(6)
_cell_formula_units_Z     4
_cell_measurement_reflns_used     25
_cell_measurement_theta_min     10
_cell_measurement_theta_max     14
_cell_measurement_temperature     293(2)
_exptl_crystal_description     block
_exptl_crystal_colour     colourless
_exptl_crystal_size_max     0.30
_exptl_crystal_size_mid     0.20
_exptl_crystal_size_min     0.10
_exptl_crystal_density_diffrn     1.383
_exptl_crystal_density_meas     ?
_exptl_crystal_density_method     'not measured'
_exptl_crystal_F_000     736
_exptl_absorpt_coefficient_mu     0.099
_exptl_absorpt_correction_type     psi-scan
_exptl_absorpt_process_details     '(North <i>et al.</i>, 1968)'
_exptl_absorpt_correction_T_min     0.9709
_exptl_absorpt_correction_T_max     0.9902
_exptl_special_details
;
;
_diffrn_ambient_temperature     293(2)
_diffrn_radiation_type     MoK\a
_diffrn_radiation_wavelength     0.71073
_diffrn_radiation_source     'fine-focus sealed tube'
_diffrn_radiation_monochromator     graphite
_diffrn_measurement_device_type     'Enraf--Nonius CAD-4'
_diffrn_measurement_method     \w/2\q
_diffrn_detector_area_resol_mean     ?
_diffrn_reflns_number     3339
_diffrn_reflns_av_R_equivalents     0.0560
_diffrn_reflns_av_sigmaI/netI     0.0325
_diffrn_reflns_theta_min     1.34
_diffrn_reflns_theta_max     25.37
_diffrn_reflns_theta_full     25.37
_diffrn_measured_fraction_theta_max     0.999
_diffrn_measured_fraction_theta_full     0.999
_diffrn_reflns_limit_h_min     0
_diffrn_reflns_limit_h_max     9
_diffrn_reflns_limit_k_min     0
_diffrn_reflns_limit_k_max     8
_diffrn_reflns_limit_l_min     -36
_diffrn_reflns_limit_l_max     36
_diffrn_standards_number     3
_diffrn_standards_interval_count     200
_diffrn_standards_interval_time     7200
_diffrn_standards_decay_%     1
_refine_special_details
;
 Refinement of F^2^ against ALL reflections.  The weighted R-factor wR and
 goodness of fit S are based on F^2^, conventional R-factors R are based
 on F, with F set to zero for negative F^2^. The threshold expression of
 F^2^ > 2sigma(F^2^) is used only for calculating R-factors(gt) etc. and is
 not relevant to the choice of reflections for refinement.  R-factors based
 on F^2^ are statistically about twice as large as those based on F, and R-
 factors based on ALL data will be even larger.
;
_reflns_number_total     3101
_reflns_number_gt     2183
_reflns_threshold_expression     I>2sigma(I)
_refine_ls_structure_factor_coef     Fsqd
_refine_ls_matrix_type     full
_refine_ls_R_factor_all     0.0849
_refine_ls_R_factor_gt     0.0547
_refine_ls_wR_factor_gt     0.1667
_refine_ls_wR_factor_ref     0.1949
_refine_ls_goodness_of_fit_ref     1.008
_refine_ls_restrained_S_all     1.008
_refine_ls_number_reflns     3101
_refine_ls_number_parameters     244
_refine_ls_number_restraints     1
_refine_ls_hydrogen_treatment     mixed
_refine_ls_weighting_scheme     calc
_refine_ls_weighting_details
         'calc w=1/[\s^2^(Fo^2^)+(0.1000P)^2^+1.4000P] where P=(Fo^2^+2Fc^2^)/3'
_atom_sites_solution_hydrogens     geom
_atom_sites_solution_primary     direct
_atom_sites_solution_secondary     difmap
_refine_ls_shift/su_max     0.000
_refine_ls_shift/su_mean     0.000
_refine_diff_density_max     0.215
_refine_diff_density_min     -0.207
_refine_ls_extinction_method     'SHELXL97 (Sheldrick, 2008)'
_refine_ls_extinction_coef     0.045(4)
_refine_ls_extinction_expression
                                  'Fc^*^=kFc[1+0.001xFc^2^\l^3^/sin(2\q)]^-1/4^'
loop_
    _atom_type_symbol
    _atom_type_description
    _atom_type_scat_dispersion_real
    _atom_type_scat_dispersion_imag
    _atom_type_scat_source
    'C' 'C' 0.0033 0.0016
                         'International Tables Vol C Tables 4.2.6.8 and 6.1.1.4'
    'H' 'H' 0.0000 0.0000
                         'International Tables Vol C Tables 4.2.6.8 and 6.1.1.4'
    'N' 'N' 0.0061 0.0033
                         'International Tables Vol C Tables 4.2.6.8 and 6.1.1.4'
    'O' 'O' 0.0106 0.0060
                         'International Tables Vol C Tables 4.2.6.8 and 6.1.1.4'
_computing_data_collection     'CAD-4 EXPRESS (Enraf--Nonius, 1994)'
_computing_cell_refinement     'CAD-4 EXPRESS (Enraf--Nonius, 1994)'
_computing_data_reduction     'XCAD4 (Harms & Wocadlo,1995)'
_computing_structure_solution     'SHELXS97 (Sheldrick, 2008)'
_computing_structure_refinement     'SHELXL97 (Sheldrick, 2008)'
_computing_molecular_graphics     'PLATON (Spek, 2009)'
_computing_publication_material     'PLATON (Spek, 2009)'
loop_
    _atom_site_type_symbol
    _atom_site_label
    _atom_site_fract_x
    _atom_site_fract_y
    _atom_site_fract_z
    _atom_site_U_iso_or_equiv
    _atom_site_adp_type
    _atom_site_calc_flag
    _atom_site_refinement_flags
    _atom_site_occupancy
    _atom_site_symmetry_multiplicity
    _atom_site_disorder_assembly
    _atom_site_disorder_group
    O O1 0.4276(3) 0.7480(4) 0.77526(8) 0.0734(8) Uani d . 1 1 . .
    N N1 0.4925(4) 0.3104(4) 0.63924(9) 0.0614(8) Uani d . 1 1 . .
    C C1 0.3027(6) 0.6086(7) 0.78108(13) 0.0851(13) Uani d . 1 1 . .
    H H1B 0.2535 0.6270 0.8091 0.128 Uiso calc R 1 1 . .
    H H1C 0.3522 0.4834 0.7801 0.128 Uiso calc R 1 1 . .
    H H1D 0.2171 0.6201 0.7580 0.128 Uiso calc R 1 1 . .
    N N2 0.6199(3) 0.4981(3) 0.59050(8) 0.0431(6) Uani d . 1 1 . .
    O O2 0.5011(3) 0.2177(3) 0.59795(8) 0.0607(7) Uani d . 1 1 . .
    C C2 0.5139(4) 0.7451(5) 0.73722(10) 0.0550(8) Uani d . 1 1 . .
    O O3 0.6989(3) 0.4102(3) 0.50481(6) 0.0470(6) Uani d . 1 1 . .
    N N3 0.8809(3) 0.6747(3) 0.46505(8) 0.0454(6) Uani d . 1 1 . .
    C C3 0.4933(4) 0.6079(5) 0.70490(10) 0.0504(8) Uani d . 1 1 . .
    H H3B 0.4178 0.5078 0.7083 0.061 Uiso calc R 1 1 . .
    C C4 0.5858(4) 0.6199(4) 0.66719(9) 0.0464(7) Uani d . 1 1 . .
    C C5 0.6971(4) 0.7703(5) 0.66207(11) 0.0595(9) Uani d . 1 1 . .
    H H5A 0.7580 0.7799 0.6367 0.071 Uiso calc R 1 1 . .
    C C6 0.7167(5) 0.9053(6) 0.69492(12) 0.0703(11) Uani d . 1 1 . .
    H H6A 0.7922 1.0056 0.6917 0.084 Uiso calc R 1 1 . .
    C C7 0.6265(5) 0.8940(5) 0.73233(12) 0.0658(10) Uani d . 1 1 . .
    H H7A 0.6409 0.9859 0.7543 0.079 Uiso calc R 1 1 . .
    C C8 0.5642(4) 0.4745(4) 0.63264(10) 0.0442(7) Uani d . 1 1 . .
    C C9 0.5784(4) 0.3397(4) 0.57156(9) 0.0416(7) Uani d . 1 1 . .
    C C10 0.6032(4) 0.2704(4) 0.52647(10) 0.0451(7) Uani d . 1 1 . .
    H H10A 0.6624 0.1490 0.5273 0.054 Uiso calc R 1 1 . .
    H H10B 0.4953 0.2523 0.5110 0.054 Uiso calc R 1 1 . .
    C C11 0.7455(3) 0.3672(4) 0.46310(9) 0.0400(7) Uani d . 1 1 . .
    C C12 0.7012(4) 0.2037(4) 0.44091(10) 0.0489(8) Uani d . 1 1 . .
    H H12A 0.6377 0.1106 0.4545 0.059 Uiso calc R 1 1 . .
    C C13 0.7514(4) 0.1761(5) 0.39758(11) 0.0551(8) Uani d . 1 1 . .
    H H13A 0.7193 0.0650 0.3826 0.066 Uiso calc R 1 1 . .
    C C14 0.8448(4) 0.3072(5) 0.37739(10) 0.0542(8) Uani d . 1 1 . .
    H H14A 0.8781 0.2850 0.3489 0.065 Uiso calc R 1 1 . .
    C C15 0.8928(4) 0.4787(4) 0.39913(9) 0.0455(7) Uani d . 1 1 . .
    C C16 0.9866(4) 0.6257(5) 0.37967(11) 0.0558(9) Uani d . 1 1 . .
    H H16A 1.0215 0.6119 0.3510 0.067 Uiso calc R 1 1 . .
    C C17 1.0257(4) 0.7863(5) 0.40267(12) 0.0583(9) Uani d . 1 1 . .
    H H17A 1.0888 0.8829 0.3903 0.070 Uiso calc R 1 1 . .
    C C18 0.9697(4) 0.8045(5) 0.44528(11) 0.0523(8) Uani d . 1 1 . .
    H H18A 0.9970 0.9159 0.4607 0.063 Uiso calc R 1 1 . .
    C C19 0.8423(3) 0.5107(4) 0.44272(9) 0.0402(7) Uani d . 1 1 . .
    O OW 0.7589(3) 0.8317(3) 0.54382(9) 0.0647(7) Uani d D 1 1 . .
    H HWB 0.724(6) 0.727(7) 0.5591(16) 0.106(16) Uiso d . 1 1 . .
    H HWA 0.806(6) 0.781(7) 0.5207(12) 0.110(18) Uiso d D 1 1 . .
loop_
    _atom_site_aniso_label
    _atom_site_aniso_U_11
    _atom_site_aniso_U_22
    _atom_site_aniso_U_33
    _atom_site_aniso_U_12
    _atom_site_aniso_U_13
    _atom_site_aniso_U_23
    O1 0.0923(18) 0.0818(18) 0.0472(14) -0.0117(15) 0.0183(12) -0.0116(13)
    N1 0.090(2) 0.0494(16) 0.0465(15) -0.0100(15) 0.0192(14) -0.0026(13)
    C1 0.107(3) 0.095(3) 0.056(2) -0.014(3) 0.030(2) -0.006(2)
    N2 0.0485(14) 0.0388(13) 0.0425(13) -0.0023(11) 0.0059(10) 0.0021(11)
    O2 0.0865(16) 0.0423(12) 0.0550(14) -0.0139(11) 0.0220(12) -0.0013(10)
    C2 0.062(2) 0.060(2) 0.0432(17) 0.0007(17) 0.0033(14) -0.0004(15)
    O3 0.0630(13) 0.0356(11) 0.0433(11) -0.0086(9) 0.0121(9) -0.0049(9)
    N3 0.0484(14) 0.0391(13) 0.0484(14) -0.0026(11) 0.0004(11) -0.0006(11)
    C3 0.0566(18) 0.0511(18) 0.0436(17) -0.0030(15) 0.0020(14) 0.0021(14)
    C4 0.0487(16) 0.0486(17) 0.0420(16) 0.0013(14) 0.0019(13) 0.0020(13)
    C5 0.064(2) 0.065(2) 0.0500(19) -0.0137(17) 0.0110(15) -0.0045(17)
    C6 0.078(2) 0.071(2) 0.062(2) -0.025(2) 0.0082(19) -0.0123(19)
    C7 0.079(2) 0.066(2) 0.052(2) -0.008(2) 0.0004(17) -0.0162(18)
    C8 0.0482(16) 0.0408(16) 0.0438(16) 0.0005(13) 0.0054(12) 0.0041(13)
    C9 0.0467(16) 0.0349(14) 0.0435(16) 0.0004(12) 0.0040(12) 0.0042(13)
    C10 0.0527(17) 0.0358(15) 0.0470(17) -0.0047(13) 0.0053(13) 0.0022(13)
    C11 0.0454(15) 0.0353(14) 0.0393(15) 0.0046(12) 0.0021(12) -0.0023(12)
    C12 0.0566(18) 0.0401(16) 0.0500(18) -0.0026(14) 0.0030(14) -0.0054(14)
    C13 0.066(2) 0.0465(18) 0.0525(19) 0.0008(16) 0.0010(15) -0.0142(16)
    C14 0.065(2) 0.060(2) 0.0372(16) 0.0088(17) 0.0026(14) -0.0049(15)
    C15 0.0490(16) 0.0491(17) 0.0382(15) 0.0085(14) 0.0010(12) 0.0037(13)
    C16 0.0588(19) 0.065(2) 0.0443(17) 0.0067(16) 0.0079(14) 0.0122(16)
    C17 0.063(2) 0.0495(19) 0.063(2) -0.0027(16) 0.0103(16) 0.0154(17)
    C18 0.0580(19) 0.0410(17) 0.0578(19) -0.0060(15) 0.0032(15) 0.0008(15)
    C19 0.0427(15) 0.0378(15) 0.0397(15) 0.0039(12) -0.0027(12) -0.0003(12)
    OW 0.0898(19) 0.0395(12) 0.0661(17) -0.0104(13) 0.0176(14) -0.0020(12)
_geom_special_details
;
 All esds (except the esd in the dihedral angle between two l.s. planes)
 are estimated using the full covariance matrix.  The cell esds are taken
 into account individually in the estimation of esds in distances, angles
 and torsion angles; correlations between esds in cell parameters are only
 used when they are defined by crystal symmetry.  An approximate (isotropic)
 treatment of cell esds is used for estimating esds involving l.s. planes.
;
loop_
    _geom_bond_atom_site_label_1
    _geom_bond_atom_site_label_2
    _geom_bond_site_symmetry_2
    _geom_bond_distance
    _geom_bond_publ_flag
    O1 C2 . 1.368(4) ?
    O1 C1 . 1.408(5) ?
    N1 C8 . 1.300(4) ?
    N1 O2 . 1.416(3) ?
    C1 H1B . 0.9600 ?
    C1 H1C . 0.9600 ?
    C1 H1D . 0.9600 ?
    N2 C9 . 1.285(4) ?
    N2 C8 . 1.382(4) ?
    O2 C9 . 1.337(3) ?
    C2 C3 . 1.378(4) ?
    C2 C7 . 1.385(5) ?
    O3 C11 . 1.368(3) ?
    O3 C10 . 1.417(3) ?
    N3 C18 . 1.310(4) ?
    N3 C19 . 1.360(4) ?
    C3 C4 . 1.389(4) ?
    C3 H3B . 0.9300 ?
    C4 C5 . 1.386(4) ?
    C4 C8 . 1.466(4) ?
    C5 C6 . 1.378(5) ?
    C5 H5A . 0.9300 ?
    C6 C7 . 1.371(5) ?
    C6 H6A . 0.9300 ?
    C7 H7A . 0.9300 ?
    C9 C10 . 1.474(4) ?
    C10 H10A . 0.9700 ?
    C10 H10B . 0.9700 ?
    C11 C12 . 1.366(4) ?
    C11 C19 . 1.421(4) ?
    C12 C13 . 1.405(4) ?
    C12 H12A . 0.9300 ?
    C13 C14 . 1.343(5) ?
    C13 H13A . 0.9300 ?
    C14 C15 . 1.413(4) ?
    C14 H14A . 0.9300 ?
    C15 C16 . 1.414(4) ?
    C15 C19 . 1.417(4) ?
    C16 C17 . 1.352(5) ?
    C16 H16A . 0.9300 ?
    C17 C18 . 1.392(5) ?
    C17 H17A . 0.9300 ?
    C18 H18A . 0.9300 ?
    OW HWB . 0.92(5) ?
    OW HWA . 0.881(19) ?
loop_
    _geom_angle_atom_site_label_1
    _geom_angle_atom_site_label_2
    _geom_angle_atom_site_label_3
    _geom_angle_site_symmetry_1
    _geom_angle_site_symmetry_3
    _geom_angle
    _geom_angle_publ_flag
    C2 O1 C1 . . 118.5(3) ?
    C8 N1 O2 . . 103.3(2) ?
    O1 C1 H1B . . 109.5 ?
    O1 C1 H1C . . 109.5 ?
    H1B C1 H1C . . 109.5 ?
    O1 C1 H1D . . 109.5 ?
    H1B C1 H1D . . 109.5 ?
    H1C C1 H1D . . 109.5 ?
    C9 N2 C8 . . 103.1(2) ?
    C9 O2 N1 . . 106.3(2) ?
    O1 C2 C3 . . 124.3(3) ?
    O1 C2 C7 . . 115.3(3) ?
    C3 C2 C7 . . 120.4(3) ?
    C11 O3 C10 . . 116.7(2) ?
    C18 N3 C19 . . 118.0(3) ?
    C2 C3 C4 . . 119.6(3) ?
    C2 C3 H3B . . 120.2 ?
    C4 C3 H3B . . 120.2 ?
    C5 C4 C3 . . 120.0(3) ?
    C5 C4 C8 . . 120.1(3) ?
    C3 C4 C8 . . 119.9(3) ?
    C6 C5 C4 . . 119.4(3) ?
    C6 C5 H5A . . 120.3 ?
    C4 C5 H5A . . 120.3 ?
    C7 C6 C5 . . 120.9(3) ?
    C7 C6 H6A . . 119.5 ?
    C5 C6 H6A . . 119.5 ?
    C6 C7 C2 . . 119.6(3) ?
    C6 C7 H7A . . 120.2 ?
    C2 C7 H7A . . 120.2 ?
    N1 C8 N2 . . 114.0(3) ?
    N1 C8 C4 . . 122.7(3) ?
    N2 C8 C4 . . 123.3(3) ?
    N2 C9 O2 . . 113.3(3) ?
    N2 C9 C10 . . 131.2(3) ?
    O2 C9 C10 . . 115.5(2) ?
    O3 C10 C9 . . 107.5(2) ?
    O3 C10 H10A . . 110.2 ?
    C9 C10 H10A . . 110.2 ?
    O3 C10 H10B . . 110.2 ?
    C9 C10 H10B . . 110.2 ?
    H10A C10 H10B . . 108.5 ?
    C12 C11 O3 . . 124.5(3) ?
    C12 C11 C19 . . 120.5(3) ?
    O3 C11 C19 . . 114.9(2) ?
    C11 C12 C13 . . 120.1(3) ?
    C11 C12 H12A . . 120.0 ?
    C13 C12 H12A . . 120.0 ?
    C14 C13 C12 . . 121.2(3) ?
    C14 C13 H13A . . 119.4 ?
    C12 C13 H13A . . 119.4 ?
    C13 C14 C15 . . 120.6(3) ?
    C13 C14 H14A . . 119.7 ?
    C15 C14 H14A . . 119.7 ?
    C14 C15 C16 . . 123.9(3) ?
    C14 C15 C19 . . 119.3(3) ?
    C16 C15 C19 . . 116.8(3) ?
    C17 C16 C15 . . 120.1(3) ?
    C17 C16 H16A . . 120.0 ?
    C15 C16 H16A . . 120.0 ?
    C16 C17 C18 . . 118.8(3) ?
    C16 C17 H17A . . 120.6 ?
    C18 C17 H17A . . 120.6 ?
    N3 C18 C17 . . 124.2(3) ?
    N3 C18 H18A . . 117.9 ?
    C17 C18 H18A . . 117.9 ?
    N3 C19 C15 . . 122.2(3) ?
    N3 C19 C11 . . 119.4(2) ?
    C15 C19 C11 . . 118.3(3) ?
    HWB OW HWA . . 103(4) ?
loop_
    _geom_torsion_atom_site_label_1
    _geom_torsion_atom_site_label_2
    _geom_torsion_atom_site_label_3
    _geom_torsion_atom_site_label_4
    _geom_torsion_site_symmetry_1
    _geom_torsion_site_symmetry_2
    _geom_torsion_site_symmetry_3
    _geom_torsion_site_symmetry_4
    _geom_torsion
    _geom_torsion_publ_flag
    C8 N1 O2 C9 . . . . 0.2(3) ?
    C1 O1 C2 C3 . . . . -3.7(5) ?
    C1 O1 C2 C7 . . . . 175.7(4) ?
    O1 C2 C3 C4 . . . . 179.1(3) ?
    C7 C2 C3 C4 . . . . -0.2(5) ?
    C2 C3 C4 C5 . . . . -0.6(5) ?
    C2 C3 C4 C8 . . . . -179.9(3) ?
    C3 C4 C5 C6 . . . . 1.0(5) ?
    C8 C4 C5 C6 . . . . -179.7(3) ?
    C4 C5 C6 C7 . . . . -0.7(6) ?
    C5 C6 C7 C2 . . . . -0.1(6) ?
    O1 C2 C7 C6 . . . . -178.8(4) ?
    C3 C2 C7 C6 . . . . 0.5(6) ?
    O2 N1 C8 N2 . . . . -0.2(4) ?
    O2 N1 C8 C4 . . . . -179.3(3) ?
    C9 N2 C8 N1 . . . . 0.1(3) ?
    C9 N2 C8 C4 . . . . 179.2(3) ?
    C5 C4 C8 N1 . . . . 164.3(3) ?
    C3 C4 C8 N1 . . . . -16.4(5) ?
    C5 C4 C8 N2 . . . . -14.8(5) ?
    C3 C4 C8 N2 . . . . 164.6(3) ?
    C8 N2 C9 O2 . . . . 0.1(3) ?
    C8 N2 C9 C10 . . . . -179.2(3) ?
    N1 O2 C9 N2 . . . . -0.2(3) ?
    N1 O2 C9 C10 . . . . 179.2(3) ?
    C11 O3 C10 C9 . . . . 175.8(2) ?
    N2 C9 C10 O3 . . . . 4.2(4) ?
    O2 C9 C10 O3 . . . . -175.0(2) ?
    C10 O3 C11 C12 . . . . 2.4(4) ?
    C10 O3 C11 C19 . . . . -179.6(2) ?
    O3 C11 C12 C13 . . . . 178.0(3) ?
    C19 C11 C12 C13 . . . . 0.1(4) ?
    C11 C12 C13 C14 . . . . 0.8(5) ?
    C12 C13 C14 C15 . . . . -1.1(5) ?
    C13 C14 C15 C16 . . . . -178.1(3) ?
    C13 C14 C15 C19 . . . . 0.4(5) ?
    C14 C15 C16 C17 . . . . 179.3(3) ?
    C19 C15 C16 C17 . . . . 0.7(4) ?
    C15 C16 C17 C18 . . . . -1.0(5) ?
    C19 N3 C18 C17 . . . . 0.7(5) ?
    C16 C17 C18 N3 . . . . 0.3(5) ?
    C18 N3 C19 C15 . . . . -1.0(4) ?
    C18 N3 C19 C11 . . . . -179.7(3) ?
    C14 C15 C19 N3 . . . . -178.4(3) ?
    C16 C15 C19 N3 . . . . 0.3(4) ?
    C14 C15 C19 C11 . . . . 0.4(4) ?
    C16 C15 C19 C11 . . . . 179.0(3) ?
    C12 C11 C19 N3 . . . . 178.2(3) ?
    O3 C11 C19 N3 . . . . 0.0(4) ?
    C12 C11 C19 C15 . . . . -0.7(4) ?
    O3 C11 C19 C15 . . . . -178.8(2) ?
loop_
    _geom_hbond_atom_site_label_D
    _geom_hbond_atom_site_label_H
    _geom_hbond_atom_site_label_A
    _geom_hbond_site_symmetry_A
    _geom_hbond_distance_DH
    _geom_hbond_distance_HA
    _geom_hbond_distance_DA
    _geom_hbond_angle_DHA
    _geom_hbond_publ_flag
    OW HWB N2 . 0.92(5) 2.05(5) 2.965(3) 174(5) yes
    OW HWA N3 . 0.88(4) 1.96(4) 2.840(4) 172(4) yes
    C10 H10A OW 1_545 0.9700 2.3900 3.340(4) 165.00 yes
    C16 H16A O1 4_675 0.9300 2.5800 3.309(4) 135.00 yes
