# Supplementary material for: 8-{[3-(3-Meth­oxy­phen­yl)-1,2,4-oxa­diazol-5-yl]meth­oxy}quinoline monohydrate
Source: Acta Crystallogr Sect E Struct Rep Online. 2013 Apr 20;69(Pt 5):o760. doi: 10.1107/S1600536813010271 (PMC3648286; doi:10.1107/S1600536813010271)
Supplement: Supplementary file 2 [file e-69-0o760-Isup2.hkl]

# 
# h,k,l, Fc-squared, Fo-squared, sigma(Fo-squared) and status flag 
# 
data_I
_shelx_title ' X in P2(1)/n' 
_shelx_refln_list_code          4 
_shelx_F_calc_maximum      196.56 
_exptl_crystal_F_000       736.00 
_reflns_d_resolution_high  0.8294 
 
loop_ 
 _symmetry_equiv_pos_as_xyz 
 'x, y, z' 
 '-x+1/2, y+1/2, -z+1/2' 
 '-x, -y, -z' 
 'x-1/2, -y-1/2, z-1/2' 
 
_cell_length_a     7.9510 
_cell_length_b     6.9870 
_cell_length_c    30.3950 
_cell_angle_alpha  90.000 
_cell_angle_beta   92.310 
_cell_angle_gamma  90.000 
 
_shelx_F_squared_multiplier     1.000 
 
loop_ 
 _refln_index_h 
 _refln_index_k 
 _refln_index_l 
 _refln_F_squared_calc 
 _refln_F_squared_meas 
 _refln_F_squared_sigma 
 _refln_observed_status 
   2   0   0      748.58      693.11      4.86 o 
   4   0   0     1294.36     1221.20      9.33 o 
   6   0   0        1.37        2.79      2.96 o 
   8   0   0      131.27      132.56      6.11 o 
   1   1   0     1355.88     1114.67     22.74 o 
   2   1   0     1721.19     1470.11      7.80 o 
   3   1   0      688.29      660.31      6.22 o 
   4   1   0      121.96      132.18      3.67 o 
   5   1   0        6.13        6.98      2.62 o 
   6   1   0       15.89        6.80      3.31 o 
   7   1   0      135.14      135.56      5.59 o 
   8   1   0       42.68       37.86      4.71 o 
   9   1   0        0.03       -4.71      4.71 o 
   0   2   0    11476.70    11276.60     99.80 o 
   1   2   0     5694.82     5237.52     65.95 o 
   2   2   0     1528.41     1413.00      8.74 o 
   3   2   0      929.36      938.35      7.84 o 
   4   2   0     2256.48     2229.30     13.65 o 
   5   2   0       70.20       62.85      3.49 o 
   6   2   0       18.48       21.80      3.49 o 
   7   2   0        0.01       -2.79      3.66 o 
   8   2   0       12.08        8.02      4.36 o 
   9   2   0        0.11       -4.19      4.19 o 
   1   3   0       69.33       60.62      2.62 o 
   2   3   0      146.65      162.55      3.85 o 
   3   3   0      431.74      445.71      6.33 o 
   4   3   0      333.78      317.82      6.14 o 
   5   3   0       18.73       18.66      3.31 o 
   6   3   0      173.29      169.72      5.94 o 
   7   3   0       24.70       17.27      4.36 o 
   8   3   0       53.82       53.57      5.23 o 
   0   4   0      138.83      163.85      4.20 o 
   1   4   0      163.30      161.82      4.20 o 
   2   4   0      956.93      894.33      9.23 o 
   3   4   0        1.36        2.09      2.96 o 
   4   4   0      321.05      297.56      6.83 o 
   5   4   0        2.63        4.71      3.49 o 
   6   4   0       63.62       71.38      4.89 o 
   7   4   0        0.01       -1.05      3.84 o 
   8   4   0        4.59        6.10      4.19 o 
   1   5   0       12.70       18.49      3.31 o 
   2   5   0        0.99        0.70      3.14 o 
   3   5   0      428.49      384.80      7.90 o 
   4   5   0        2.56       16.92      4.36 o 
   5   5   0       49.00       53.22      4.54 o 
   6   5   0        9.46       15.70      4.01 o 
   7   5   0        0.23        1.92      4.01 o 
   0   6   0      140.42      141.70      5.94 o 
   1   6   0       39.00       40.30      4.36 o 
   2   6   0       21.90       21.28      4.01 o 
   3   6   0      260.79      252.29      7.35 o 
   4   6   0       52.00       45.37      4.89 o 
   5   6   0        6.41       13.60      4.19 o 
   6   6   0       48.99       41.70      5.41 o 
   1   7   0        0.51        2.09      4.53 o 
   2   7   0       38.02       38.73      4.71 o 
   3   7   0       10.12        9.07      4.19 o 
   4   7   0       16.06       12.56      4.53 o 
   5   7   0        3.32        7.85      4.36 o 
   0   8   0       17.05       17.96      5.06 o 
   1   8   0        4.58        0.00      4.71 o 
   2   8   0        4.36        0.70      4.88 o 
  -9   0   1        0.33       -4.19      4.36 o 
  -7   0   1      366.55      379.40      8.24 o 
  -5   0   1      145.63      132.18      4.20 o 
  -3   0   1       13.69       17.79      1.74 o 
  -1   0   1      923.06      800.07     15.60 o 
   1   0   1      859.48      721.02     14.95 o 
   3   0   1      317.50      323.55      4.22 o 
   5   0   1       22.95       23.38      2.62 o 
   7   0   1      195.10      185.85      6.29 o 
   9   0   1       46.25       54.78      5.58 o 
  -9   1   1        0.27        4.36      4.19 o 
  -8   1   1        0.20        6.10      3.66 o 
  -7   1   1       27.68       26.34      4.19 o 
  -6   1   1       60.79       60.92      4.01 o 
  -5   1   1       72.29       83.46      3.67 o 
  -4   1   1      142.07      135.39      3.67 o 
  -3   1   1        0.94        1.92      1.57 o 
  -2   1   1     1995.75     1687.39     34.69 o 
  -1   1   1     8879.71     7640.02     68.08 o 
   0   1   1    10736.92    10096.54    730.37 o 
   1   1   1     1440.02     1334.08     25.06 o 
   2   1   1       19.22       35.25      2.09 o 
   3   1   1        2.78        5.93      1.57 o 
   4   1   1     2440.10     2414.27     13.58 o 
   5   1   1       71.96       77.87      3.67 o 
   6   1   1       13.38       14.65      3.49 o 
   7   1   1        3.14        6.98      3.31 o 
   8   1   1       13.47       14.82      4.19 o 
   9   1   1       30.04       39.60      5.06 o 
  -9   2   1        2.00        7.32      4.01 o 
  -8   2   1       12.93       13.60      4.36 o 
  -7   2   1        8.43       14.13      3.49 o 
  -6   2   1       18.84       15.70      3.49 o 
  -5   2   1        7.22        8.37      2.79 o 
  -4   2   1        0.00       -2.44      2.44 o 
  -3   2   1      201.34      193.10      4.03 o 
  -2   2   1     1246.10     1133.53      7.77 o 
  -1   2   1       75.39      212.80      3.32 o 
   0   2   1      145.93      161.95      3.51 o 
   1   2   1      353.88      345.24      4.06 o 
   2   2   1        5.40        5.93      1.57 o 
   3   2   1      414.52      408.23      5.28 o 
   4   2   1        2.81        7.67      2.44 o 
   5   2   1       62.57       60.40      3.67 o 
   6   2   1        8.66       12.03      3.31 o 
   7   2   1        6.34       -2.09      3.66 o 
   8   2   1        5.99       12.38      4.01 o 
   9   2   1        0.51        6.45      4.01 o 
  -8   3   1        0.16       -0.87      4.19 o 
  -7   3   1       32.13       34.02      4.36 o 
  -6   3   1       13.79       18.49      3.49 o 
  -5   3   1       82.68       69.32      4.37 o 
  -4   3   1      109.38      103.78      4.19 o 
  -3   3   1      268.23      263.86      5.08 o 
  -2   3   1      152.47      168.87      3.85 o 
  -1   3   1      652.93      665.63      6.56 o 
   0   3   1     1397.68     1543.65      9.85 o 
   1   3   1       12.66       13.61      1.57 o 
   2   3   1      561.30      569.06      6.36 o 
   3   3   1       68.37       75.26      3.14 o 
   4   3   1      103.94      113.20      4.19 o 
   5   3   1        0.33       -3.14      3.14 o 
   6   3   1        7.27        4.01      3.84 o 
   7   3   1        9.78       19.01      3.84 o 
   8   3   1        3.61        8.54      4.01 o 
  -8   4   1       23.64       23.90      4.54 o 
  -7   4   1       57.27       49.73      4.71 o 
  -6   4   1       76.43       71.39      4.89 o 
  -5   4   1        0.15        4.19      3.31 o 
  -4   4   1      133.07      116.03      4.72 o 
  -3   4   1        2.69        1.74      2.79 o 
  -2   4   1       30.70       35.07      3.14 o 
  -1   4   1       19.87       13.43      2.27 o 
   0   4   1       10.63       13.53      4.45 o 
   1   4   1       94.28       96.96      3.49 o 
   2   4   1       89.59       83.32      3.67 o 
   3   4   1      415.65      418.64      7.02 o 
   4   4   1      296.29      268.36      6.48 o 
   5   4   1       25.36       26.69      4.01 o 
   6   4   1      232.17      248.35      7.35 o 
   7   4   1        3.09        0.70      4.01 o 
   8   4   1        5.19        5.23      4.19 o 
  -7   5   1        3.75       13.08      4.01 o 
  -6   5   1       22.85       28.08      4.36 o 
  -5   5   1        2.43       -1.92      3.66 o 
  -4   5   1     1296.22     1224.77     13.48 o 
  -3   5   1       59.23       52.01      4.36 o 
  -2   5   1      562.79      566.37      8.44 o 
  -1   5   1       60.66       54.11      4.01 o 
   0   5   1       88.07       78.30      2.96 o 
   1   5   1       14.41       11.86      3.14 o 
   2   5   1       71.07       61.45      4.02 o 
   3   5   1       77.42       74.72      4.54 o 
   4   5   1      703.04      635.66     10.21 o 
   5   5   1       38.81       38.56      4.36 o 
   6   5   1        0.00        0.17      3.84 o 
   7   5   1        0.02       -2.79      4.01 o 
  -6   6   1        2.05        2.96      4.53 o 
  -5   6   1        8.73       11.68      4.01 o 
  -4   6   1       25.09       23.55      4.19 o 
  -3   6   1      215.63      210.36      6.82 o 
  -2   6   1       32.07       30.70      4.54 o 
  -1   6   1      130.17      137.66      5.59 o 
   0   6   1        8.46       23.44      4.80 o 
   1   6   1        2.90        4.19      3.66 o 
   2   6   1       13.45       13.60      4.01 o 
   3   6   1       35.84       30.01      4.54 o 
   4   6   1       22.02       16.22      4.19 o 
   5   6   1       32.84       39.08      4.71 o 
   6   6   1       50.43       49.03      5.41 o 
  -5   7   1        0.16        5.75      4.01 o 
  -4   7   1       14.13       21.98      4.19 o 
  -3   7   1        0.95        5.06      4.01 o 
  -2   7   1      138.66      143.22      6.64 o 
  -1   7   1      331.32      348.22      8.75 o 
   0   7   1      274.05      288.65      5.81 o 
   1   7   1      111.71      129.56      6.64 o 
   2   7   1        1.31       -2.79      4.36 o 
   3   7   1       38.95       36.29      4.88 o 
   4   7   1        0.09        3.49      3.84 o 
   5   7   1        8.88        8.55      4.53 o 
  -2   8   1       24.28       18.14      5.06 o 
  -1   8   1       41.50       31.40      5.41 o 
   0   8   1       26.77       32.12      4.71 o 
   1   8   1        0.28        2.62      4.71 o 
   2   8   1       46.93       42.22      5.58 o 
  -8   0   2        0.40        6.80      3.66 o 
  -6   0   2      295.31      316.02      6.66 o 
  -4   0   2      167.76      165.94      3.85 o 
  -2   0   2     5662.30     5248.55     60.85 o 
   0   0   2     5361.14     4979.82     24.52 o 
   2   0   2    33604.63    37652.11    208.10 o 
   4   0   2      316.21      313.65      4.92 o 
   6   0   2        5.27        3.31      3.14 o 
   8   0   2       58.96       67.18      5.06 o 
  -9   1   2        8.23       10.64      4.53 o 
  -8   1   2       48.77       49.38      4.71 o 
  -7   1   2       73.88       73.31      4.89 o 
  -6   1   2       85.38       84.16      4.54 o 
  -5   1   2      119.82      127.40      4.37 o 
  -4   1   2      595.76      575.50      6.71 o 
  -3   1   2       38.34       38.23      2.09 o 
  -2   1   2     5397.13     4700.63     60.80 o 
  -1   1   2      268.18      245.16      2.66 o 
   0   1   2      285.00      274.07      4.98 o 
   1   1   2        1.36        8.72      0.87 o 
   2   1   2    38634.91    42138.16    235.93 o 
   3   1   2      752.55      702.15      6.41 o 
   4   1   2        4.77        5.76      2.44 o 
   5   1   2       32.85       34.02      3.14 o 
   6   1   2      139.41      136.48      5.24 o 
   7   1   2       14.13       15.70      3.66 o 
   8   1   2        8.79        5.41      4.01 o 
   9   1   2       28.78       30.87      5.06 o 
  -9   2   2        0.93       -0.17      4.19 o 
  -8   2   2        7.67        8.72      3.84 o 
  -7   2   2        5.21        6.98      3.49 o 
  -6   2   2       18.38       22.15      3.66 o 
  -5   2   2      251.64      248.32      5.78 o 
  -4   2   2        1.87        4.19      2.27 o 
  -3   2   2       46.12       46.09      2.44 o 
  -2   2   2      815.59      758.99      6.43 o 
  -1   2   2       93.81      102.53      2.45 o 
   0   2   2      568.74      549.40      6.59 o 
   1   2   2      142.05      142.66      2.80 o 
   2   2   2       92.85      109.63      2.97 o 
   3   2   2      986.76      956.62      8.03 o 
   4   2   2      150.25      138.69      4.02 o 
   5   2   2      327.14      323.84      6.49 o 
   6   2   2       63.06       57.77      4.19 o 
   7   2   2       45.73       44.67      4.01 o 
   8   2   2        3.16        8.54      4.19 o 
   9   2   2       18.88       20.93      4.71 o 
  -8   3   2       14.72       13.26      4.36 o 
  -7   3   2       32.38       35.24      4.36 o 
  -6   3   2        0.24       -0.17      3.49 o 
  -5   3   2        3.53        5.75      2.96 o 
  -4   3   2       22.07       20.06      2.79 o 
  -3   3   2       21.70       28.61      2.44 o 
  -2   3   2     2218.19     2075.10     12.26 o 
  -1   3   2       38.72       44.86      2.27 o 
   0   3   2      477.00      518.55      4.00 o 
   1   3   2       74.24       81.76      2.80 o 
   2   3   2      384.56      394.55      5.63 o 
   3   3   2        3.76        2.44      2.27 o 
   4   3   2       73.49       61.11      3.67 o 
   5   3   2        0.30        3.66      2.96 o 
   6   3   2       12.58       12.38      3.84 o 
   7   3   2        2.41       -3.84      3.84 o 
   8   3   2       46.92       59.32      4.89 o 
  -8   4   2        4.74        3.49      4.36 o 
  -7   4   2        9.89       15.87      4.01 o 
  -6   4   2        1.65        4.53      3.49 o 
  -5   4   2        1.62        2.96      3.31 o 
  -4   4   2      229.22      194.59      5.60 o 
  -3   4   2        4.51        5.75      2.79 o 
  -2   4   2      587.39      548.88      7.58 o 
  -1   4   2      173.30      182.67      4.37 o 
   0   4   2        0.47        5.38      3.40 o 
   1   4   2      145.91      161.41      4.37 o 
   2   4   2       32.53       39.78      3.32 o 
   3   4   2       41.16       48.16      3.49 o 
   4   4   2      135.54      136.47      5.07 o 
   5   4   2      179.76      176.21      5.94 o 
   6   4   2      140.95      172.94      6.11 o 
   7   4   2        0.01       -4.19      4.19 o 
   8   4   2        1.68        0.35      4.19 o 
  -7   5   2        3.06        3.66      4.01 o 
  -6   5   2       23.37       21.11      4.19 o 
  -5   5   2       10.77        7.67      3.66 o 
  -4   5   2      213.84      210.21      6.65 o 
  -3   5   2      135.94      125.63      5.59 o 
  -2   5   2        7.25       18.31      3.66 o 
  -1   5   2        0.23        3.84      2.96 o 
   0   5   2       54.78       59.21      2.65 o 
   1   5   2        0.83        0.52      2.96 o 
   2   5   2       61.43       52.01      4.01 o 
   3   5   2      301.82      283.91      6.48 o 
   4   5   2        9.23        9.94      4.19 o 
   5   5   2      145.31      150.24      6.11 o 
   6   5   2        4.43        6.10      3.84 o 
   7   5   2        6.48        6.63      4.19 o 
  -6   6   2       52.31       61.07      5.23 o 
  -5   6   2       16.47       16.57      4.36 o 
  -4   6   2       47.23       47.11      4.71 o 
  -3   6   2       13.99        9.59      3.84 o 
  -2   6   2      152.68      154.29      5.94 o 
  -1   6   2      478.91      452.83      8.95 o 
   0   6   2      590.36      644.22     14.33 o 
   1   6   2      131.61      141.68      5.59 o 
   2   6   2      112.65      117.01      5.59 o 
   3   6   2       68.13       66.15      4.89 o 
   4   6   2       33.38       37.51      4.19 o 
   5   6   2        0.00        0.87      3.84 o 
   6   6   2        6.26        9.59      4.53 o 
  -5   7   2        0.41        3.49      4.19 o 
  -4   7   2        5.68        7.85      3.84 o 
  -3   7   2       88.18       79.60      5.59 o 
  -2   7   2       57.18       56.89      5.06 o 
  -1   7   2       14.26       19.36      4.53 o 
   0   7   2       21.97       23.65      5.76 o 
   1   7   2       16.21       21.98      4.71 o 
   2   7   2      106.55      118.90      6.11 o 
   3   7   2        3.26        0.52      4.19 o 
   4   7   2        3.07        2.79      4.01 o 
   5   7   2        0.02        4.71      4.19 o 
  -2   8   2        1.89       13.43      4.36 o 
  -1   8   2        5.53        8.72      4.71 o 
   0   8   2       41.74       43.17      4.01 o 
   1   8   2       15.65       17.62      4.88 o 
   2   8   2       54.38       68.22      5.93 o 
  -9   0   3       55.95       69.27      5.58 o 
  -7   0   3       28.54       31.92      4.01 o 
  -5   0   3      259.38      258.78      5.43 o 
  -3   0   3       15.92       16.22      1.57 o 
  -1   0   3     5743.12     5538.61     50.70 o 
   1   0   3      158.54      169.41      1.94 o 
   3   0   3     3323.14     2882.08     53.51 o 
   5   0   3      292.82      262.08      5.61 o 
   7   0   3        2.71        2.96      3.31 o 
   9   0   3       44.02       46.06      5.41 o 
  -9   1   3       50.22       55.13      5.58 o 
  -8   1   3        6.90       14.65      3.84 o 
  -7   1   3        0.07        0.00      3.31 o 
  -6   1   3       38.18       29.66      3.84 o 
  -5   1   3       96.07      103.93      4.02 o 
  -4   1   3        7.50        9.59      2.09 o 
  -3   1   3      146.83      151.80      3.33 o 
  -2   1   3      523.55      481.95      4.62 o 
  -1   1   3      510.66      464.87      3.76 o 
   0   1   3        9.74       16.24      6.63 o 
   1   1   3    12510.74    13211.68     97.74 o 
   2   1   3    31231.04    35023.30    209.61 o 
   3   1   3       43.55       69.83      2.62 o 
   4   1   3        3.17        3.31      2.27 o 
   5   1   3       16.39       17.44      2.97 o 
   6   1   3      102.07      107.76      4.72 o 
   7   1   3        0.04       -3.31      3.49 o 
   8   1   3        1.12       -3.84      3.84 o 
   9   1   3       29.78       20.58      5.41 o 
  -9   2   3       26.94       38.55      5.06 o 
  -8   2   3       10.60        6.10      4.19 o 
  -7   2   3       23.12       24.77      3.84 o 
  -6   2   3        0.65        2.44      3.14 o 
  -5   2   3      196.90      211.87      5.42 o 
  -4   2   3      213.24      218.37      4.73 o 
  -3   2   3       18.73       30.01      2.44 o 
  -2   2   3     1494.97     1432.61      8.73 o 
  -1   2   3      173.12      127.89      2.81 o 
   0   2   3     2038.24     1965.21     52.52 o 
   1   2   3       48.95       48.91      2.10 o 
   2   2   3      317.72      313.93      4.40 o 
   3   2   3      215.06      234.50      4.38 o 
   4   2   3      128.71      147.72      4.20 o 
   5   2   3      266.55      233.13      5.96 o 
   6   2   3       75.07       79.60      4.54 o 
   7   2   3        0.19       -0.17      3.66 o 
   8   2   3       31.33       34.89      4.71 o 
   9   2   3        0.10       -4.53      4.53 o 
  -8   3   3        3.40        8.37      4.19 o 
  -7   3   3       21.92       31.22      4.19 o 
  -6   3   3       50.82       47.12      4.36 o 
  -5   3   3        1.05        6.28      2.96 o 
  -4   3   3      264.88      251.04      5.26 o 
  -3   3   3       24.35       27.39      2.62 o 
  -2   3   3      160.58      197.24      4.20 o 
  -1   3   3     1558.73     1401.79      9.42 o 
   0   3   3       16.79       26.85      3.49 o 
   1   3   3       73.11       63.59      2.62 o 
   2   3   3       34.16       42.23      2.44 o 
   3   3   3     1239.02     1145.97      9.82 o 
   4   3   3       30.92       31.06      3.31 o 
   5   3   3        1.62        2.62      3.14 o 
   6   3   3      304.65      278.23      7.35 o 
   7   3   3        6.84        5.58      3.84 o 
   8   3   3       11.58       24.24      4.19 o 
  -8   4   3        2.41        2.62      4.53 o 
  -7   4   3       33.64       25.47      4.36 o 
  -6   4   3       23.37       13.08      4.01 o 
  -5   4   3      105.57       88.54      4.89 o 
  -4   4   3      271.87      256.88      6.30 o 
  -3   4   3      204.45      202.28      5.25 o 
  -2   4   3      925.53      862.48      9.04 o 
  -1   4   3       74.23       68.63      3.32 o 
   0   4   3      175.51      211.05      3.34 o 
   1   4   3        1.47        0.70      2.09 o 
   2   4   3      327.64      292.25      5.79 o 
   3   4   3       42.95       46.77      3.49 o 
   4   4   3       44.93       38.56      3.84 o 
   5   4   3      321.82      306.87      7.36 o 
   6   4   3      357.68      376.07      8.76 o 
   7   4   3       40.74       46.58      5.06 o 
   8   4   3        0.65        4.71      4.19 o 
  -7   5   3        4.12        7.32      4.01 o 
  -6   5   3       24.27       27.39      4.36 o 
  -5   5   3       12.27       10.12      3.49 o 
  -4   5   3       85.80       79.09      4.89 o 
  -3   5   3       80.57       70.36      4.54 o 
  -2   5   3     1219.58     1188.10     12.08 o 
  -1   5   3       26.46       39.08      3.49 o 
   0   5   3      150.35      161.05      3.52 o 
   1   5   3      540.65      546.45      8.09 o 
   2   5   3        9.15        6.98      3.31 o 
   3   5   3       11.58       17.62      3.49 o 
   4   5   3       39.12       44.14      4.36 o 
   5   5   3       19.05       20.41      4.01 o 
   6   5   3       36.13       34.37      4.71 o 
   7   5   3        4.07        2.96      4.36 o 
  -6   6   3        0.00       -3.49      4.19 o 
  -5   6   3       24.34       20.93      4.01 o 
  -4   6   3       24.93       33.67      4.19 o 
  -3   6   3       27.05       25.64      4.01 o 
  -2   6   3      238.64      205.89      6.65 o 
  -1   6   3      126.27      123.32      5.76 o 
   0   6   3       12.87       20.75      3.08 o 
   1   6   3       29.20       26.87      4.36 o 
   2   6   3      321.19      302.26      7.71 o 
   3   6   3        7.79        6.10      3.66 o 
   4   6   3       21.39       19.19      4.19 o 
   5   6   3        0.51       -0.52      3.84 o 
   6   6   3      129.86      122.24      6.64 o 
  -5   7   3        0.01       -4.01      4.01 o 
  -4   7   3       37.44       45.53      4.71 o 
  -3   7   3        2.85        2.79      4.19 o 
  -2   7   3       18.56       27.73      4.36 o 
  -1   7   3      177.26      184.71      6.99 o 
   0   7   3       40.14       54.87      4.88 o 
   1   7   3      440.33      478.03      9.99 o 
   2   7   3       46.08       39.26      5.06 o 
   3   7   3        2.55       -3.14      4.19 o 
   4   7   3        5.37        3.14      4.19 o 
   5   7   3       33.53       36.28      5.23 o 
  -2   8   3       17.70       21.98      4.71 o 
  -1   8   3       10.12        6.80      4.71 o 
   0   8   3       75.65       74.70      4.45 o 
   1   8   3        0.32       -3.49      4.71 o 
   2   8   3        9.89        9.94      4.71 o 
  -8   0   4       26.39       18.84      4.54 o 
  -6   0   4      794.06      805.73     10.24 o 
  -4   0   4      156.36      173.41      3.85 o 
  -2   0   4     2900.63     2680.28     43.42 o 
   0   0   4       91.70       99.89      2.64 o 
   2   0   4     7562.56     7466.35     78.19 o 
   4   0   4     1056.96      950.71      8.56 o 
   6   0   4      310.65      313.96      7.01 o 
   8   0   4       30.07       27.39      4.54 o 
  -9   1   4        1.46       -0.17      4.53 o 
  -8   1   4       24.31       22.33      4.54 o 
  -7   1   4        4.38        9.24      3.49 o 
  -6   1   4       39.76       33.33      3.84 o 
  -5   1   4      638.00      661.30      8.11 o 
  -4   1   4       62.08       65.31      2.97 o 
  -3   1   4        0.86        0.17      1.57 o 
  -2   1   4      364.12      330.54      3.89 o 
  -1   1   4      419.41      401.67      3.56 o 
   0   1   4     3416.70     3245.60    112.37 o 
   1   1   4       42.53       49.98      1.75 o 
   2   1   4    22924.69    24889.50    170.72 o 
   3   1   4       12.71       11.34      1.92 o 
   4   1   4      337.89      305.41      5.09 o 
   5   1   4      426.00      402.12      6.85 o 
   6   1   4      106.52      113.00      4.89 o 
   7   1   4        0.52       -1.05      3.31 o 
   8   1   4        3.02       -3.14      4.01 o 
   9   1   4       11.91        6.28      4.88 o 
  -9   2   4        7.41       10.11      4.71 o 
  -8   2   4        0.40        1.92      3.84 o 
  -7   2   4        9.06       13.60      3.66 o 
  -6   2   4      457.80      461.30      8.25 o 
  -5   2   4      595.14      588.01      8.10 o 
  -4   2   4      170.55      164.99      4.37 o 
  -3   2   4     2473.83     2496.42     13.08 o 
  -2   2   4       34.39       32.12      1.92 o 
  -1   2   4      828.40      692.39      5.73 o 
   0   2   4       75.66       90.34      1.61 o 
   1   2   4     6121.73     6400.95     76.78 o 
   2   2   4     2178.08     2239.63     11.27 o 
   3   2   4        0.67        3.66      2.09 o 
   4   2   4     1543.06     1594.01     11.85 o 
   5   2   4      159.72      148.61      5.07 o 
   6   2   4      221.22      209.04      6.12 o 
   7   2   4        8.00        6.80      3.49 o 
   8   2   4        7.16        3.66      4.36 o 
   9   2   4        0.47        0.00      4.36 o 
  -8   3   4        2.43        1.57      4.01 o 
  -7   3   4       75.80       79.94      4.89 o 
  -6   3   4       25.65       22.15      3.84 o 
  -5   3   4       53.38       42.93      3.84 o 
  -4   3   4       86.91       74.57      3.67 o 
  -3   3   4       52.66       62.14      3.14 o 
  -2   3   4      158.83      144.55      3.85 o 
  -1   3   4       13.31       13.43      1.74 o 
   0   3   4        5.19        9.02      1.36 o 
   1   3   4      159.35      150.55      3.50 o 
   2   3   4      474.79      480.88      5.99 o 
   3   3   4       77.44       84.18      3.49 o 
   4   3   4      330.42      323.37      6.31 o 
   5   3   4       94.96       93.43      4.72 o 
   6   3   4        1.16        9.94      3.66 o 
   7   3   4       63.46       72.25      5.24 o 
   8   3   4       14.54       27.03      4.71 o 
  -8   4   4        5.80       15.35      3.84 o 
  -7   4   4        5.41        0.00      4.19 o 
  -6   4   4       83.51       82.57      4.89 o 
  -5   4   4      195.58      175.55      5.94 o 
  -4   4   4       41.33       42.23      4.01 o 
  -3   4   4        7.77        2.96      2.96 o 
  -2   4   4     1182.38     1142.13     10.51 o 
  -1   4   4       95.69       91.72      3.67 o 
   0   4   4      745.48      856.13      6.00 o 
   1   4   4       47.93       63.53      3.14 o 
   2   4   4       45.66       38.22      3.32 o 
   3   4   4        3.27        3.14      2.79 o 
   4   4   4       15.08       15.00      3.49 o 
   5   4   4      238.47      210.99      6.65 o 
   6   4   4      107.58      108.09      5.94 o 
   7   4   4       56.13       55.31      5.23 o 
   8   4   4        0.11        1.74      4.19 o 
  -7   5   4        0.71        3.31      4.19 o 
  -6   5   4       12.12        6.80      4.19 o 
  -5   5   4        9.91        9.42      3.49 o 
  -4   5   4      229.21      210.25      6.47 o 
  -3   5   4        3.17        0.17      3.49 o 
  -2   5   4      428.86      364.38      7.37 o 
  -1   5   4       17.92       13.78      3.31 o 
   0   5   4       55.35       49.85      4.45 o 
   1   5   4       80.09       79.79      4.54 o 
   2   5   4      132.70      138.56      4.89 o 
   3   5   4       30.35       30.70      4.01 o 
   4   5   4      153.06      148.18      6.12 o 
   5   5   4      146.81      139.58      5.94 o 
   6   5   4        4.45        3.31      4.01 o 
   7   5   4        2.43        8.02      4.19 o 
  -6   6   4        0.89        1.05      4.01 o 
  -5   6   4        0.19       -1.05      4.01 o 
  -4   6   4       29.19       36.46      4.19 o 
  -3   6   4        3.38       -1.05      3.66 o 
  -2   6   4      184.26      187.56      6.12 o 
  -1   6   4       67.73       76.97      4.89 o 
   0   6   4      460.25      496.62      6.39 o 
   1   6   4      211.30      214.23      6.82 o 
   2   6   4      479.93      452.03      9.12 o 
   3   6   4       12.50       10.29      4.01 o 
   4   6   4        1.42        2.79      3.66 o 
   5   6   4        3.02        0.17      4.19 o 
   6   6   4        3.98       10.99      4.36 o 
  -5   7   4        0.16       -2.44      4.36 o 
  -4   7   4       22.63       26.34      4.71 o 
  -3   7   4      117.81      111.05      6.11 o 
  -2   7   4       20.08       23.02      4.36 o 
  -1   7   4      270.10      312.27      8.40 o 
   0   7   4       42.78       48.97      4.27 o 
   1   7   4       13.89       23.89      4.88 o 
   2   7   4       13.69       12.73      4.53 o 
   3   7   4        0.49        6.10      4.01 o 
   4   7   4       55.40       49.03      5.06 o 
   5   7   4        1.20        5.06      4.19 o 
  -2   8   4        0.14       -2.79      4.53 o 
  -1   8   4        8.32        5.41      4.71 o 
   0   8   4        6.86       10.22      3.20 o 
   1   8   4       34.82       32.45      5.06 o 
   2   8   4        2.44        3.66      5.06 o 
  -9   0   5       37.80       36.29      5.76 o 
  -7   0   5        6.38       12.56      3.49 o 
  -5   0   5      174.01      162.51      4.55 o 
  -3   0   5      352.72      310.12      4.40 o 
  -1   0   5      115.36      130.57      1.93 o 
   1   0   5     5506.75     5314.52     55.87 o 
   3   0   5       32.32       32.64      2.09 o 
   5   0   5      583.76      596.16      7.93 o 
   7   0   5       63.99       65.10      4.54 o 
   9   0   5        3.90        1.57      4.19 o 
  -9   1   5        0.31       -3.84      4.53 o 
  -8   1   5        0.67        8.37      3.84 o 
  -7   1   5      114.10      115.96      5.41 o 
  -6   1   5        1.27       -3.14      3.14 o 
  -5   1   5        1.67        4.01      2.79 o 
  -4   1   5      124.38      119.77      3.67 o 
  -3   1   5        1.15       -0.70      1.57 o 
  -2   1   5        0.00        0.52      1.40 o 
  -1   1   5       31.83       30.04      1.57 o 
   0   1   5     2008.67     2014.20     33.36 o 
   1   1   5    14972.14    16609.47    119.83 o 
   2   1   5        0.57       26.85      1.74 o 
   3   1   5      523.43      519.76      5.83 o 
   4   1   5     1789.16     1800.06     11.93 o 
   5   1   5      307.23      285.92      5.96 o 
   6   1   5       57.92       53.23      4.19 o 
   7   1   5       63.97       65.45      4.36 o 
   8   1   5        5.13        8.02      3.84 o 
   9   1   5        1.17        1.74      4.01 o 
  -9   2   5        0.05        4.53      4.19 o 
  -8   2   5        0.06        0.87      3.84 o 
  -7   2   5        7.99       10.29      3.84 o 
  -6   2   5      117.44      118.95      5.07 o 
  -5   2   5       21.27       22.15      3.31 o 
  -4   2   5      258.76      262.53      5.26 o 
  -3   2   5       10.77       10.47      1.92 o 
  -2   2   5     1601.01     1559.86      9.46 o 
  -1   2   5       70.16       64.84      2.27 o 
   0   2   5      406.92      504.37     11.40 o 
   1   2   5      233.01      233.12      3.69 o 
   2   2   5       49.84       50.99      2.44 o 
   3   2   5       92.39       86.50      3.32 o 
   4   2   5     3096.95     3063.31     16.59 o 
   5   2   5       11.79        9.42      3.31 o 
   6   2   5       98.86       99.01      5.06 o 
   7   2   5        5.29        2.96      3.66 o 
   8   2   5        5.98        4.36      4.19 o 
   9   2   5        3.36        2.27      4.71 o 
  -8   3   5        0.29        3.31      3.84 o 
  -7   3   5       58.73       60.90      4.71 o 
  -6   3   5        4.81        4.19      3.31 o 
  -5   3   5        1.95        0.17      3.31 o 
  -4   3   5        4.92        4.88      2.79 o 
  -3   3   5      676.78      678.96      7.77 o 
  -2   3   5      233.19      208.40      4.38 o 
  -1   3   5      276.65      233.12      4.21 o 
   0   3   5     2124.21     2496.95     90.22 o 
   1   3   5      776.86      888.87      7.81 o 
   2   3   5        3.70        7.50      2.27 o 
   3   3   5      125.34      117.12      4.02 o 
   4   3   5       77.47       86.96      4.02 o 
   5   3   5      118.39      116.87      4.89 o 
   6   3   5       80.88       86.76      4.89 o 
   7   3   5       75.66       80.11      5.41 o 
   8   3   5      156.65      150.58      7.34 o 
  -8   4   5        9.91       10.81      4.71 o 
  -7   4   5       77.12       66.67      5.41 o 
  -6   4   5       16.41       17.44      3.84 o 
  -5   4   5       47.90       54.62      4.36 o 
  -4   4   5      153.19      154.16      5.42 o 
  -3   4   5       49.20       43.98      3.66 o 
  -2   4   5      345.00      317.58      6.14 o 
  -1   4   5      865.77      805.52      8.68 o 
   0   4   5      216.27      266.25     32.48 o 
   1   4   5      140.19      145.82      4.20 o 
   2   4   5      375.97      341.62      6.32 o 
   3   4   5       14.73       14.48      2.97 o 
   4   4   5       44.85       40.83      3.66 o 
   5   4   5       67.82       76.27      4.54 o 
   6   4   5      153.40      161.26      6.46 o 
   7   4   5       46.76       49.90      4.89 o 
   8   4   5        0.53       -0.35      4.71 o 
  -7   5   5       28.32        9.77      4.88 o 
  -6   5   5        4.43       11.68      3.84 o 
  -5   5   5        7.26        8.02      3.49 o 
  -4   5   5       29.09       34.89      3.84 o 
  -3   5   5       39.57       31.23      4.01 o 
  -2   5   5      508.63      444.05      7.91 o 
  -1   5   5      187.97      161.25      5.25 o 
   0   5   5       30.65       30.76      2.62 o 
   1   5   5       10.45        9.77      3.14 o 
   2   5   5      183.51      175.91      5.77 o 
   3   5   5      110.89      106.54      4.89 o 
   4   5   5      280.42      277.07      7.35 o 
   5   5   5        0.49        0.87      3.66 o 
   6   5   5       15.86        9.42      4.36 o 
   7   5   5        1.93        6.10      4.19 o 
  -6   6   5       10.99        9.77      4.53 o 
  -5   6   5       14.34       23.37      4.19 o 
  -4   6   5        0.32       -3.66      3.66 o 
  -3   6   5        0.37       -1.74      3.49 o 
  -2   6   5      405.61      370.95      8.24 o 
  -1   6   5       80.74       72.97      4.89 o 
   0   6   5        0.24        7.59      2.84 o 
   1   6   5      133.15      151.98      5.94 o 
   2   6   5       52.46       46.42      5.06 o 
   3   6   5      116.06      111.77      5.76 o 
   4   6   5        1.53        2.44      3.49 o 
   5   6   5       32.31       35.94      4.71 o 
   6   6   5        8.19       12.03      4.53 o 
  -5   7   5        2.68       -0.87      4.19 o 
  -4   7   5        2.92        5.58      4.19 o 
  -3   7   5        5.62       -0.52      4.36 o 
  -2   7   5       58.62       55.67      4.89 o 
  -1   7   5        0.02        2.27      4.01 o 
   0   7   5      251.51      284.73      5.81 o 
   1   7   5      261.77      274.27      8.22 o 
   2   7   5       47.94       51.65      5.06 o 
   3   7   5        0.14       -3.14      4.19 o 
   4   7   5        1.97        1.22      4.36 o 
   5   7   5        1.32        5.23      4.53 o 
  -2   8   5       15.28       18.31      4.71 o 
  -1   8   5        1.53       -2.27      4.19 o 
   0   8   5        6.40        4.88      3.33 o 
   1   8   5       39.73       43.44      5.76 o 
   2   8   5       12.74       13.60      5.23 o 
  -8   0   6       74.14       69.29      5.41 o 
  -6   0   6       39.09       33.85      3.84 o 
  -4   0   6      141.23      126.64      3.67 o 
  -2   0   6      196.37      181.59      2.99 o 
   0   0   6     7543.63     7096.38     45.89 o 
   2   0   6     8546.28     8401.13     88.13 o 
   4   0   6       55.13       47.31      2.79 o 
   6   0   6        0.00       -3.31      3.31 o 
   8   0   6       79.81       96.52      5.59 o 
  -9   1   6       11.18        9.77      4.53 o 
  -8   1   6       94.93       95.49      5.94 o 
  -7   1   6       17.27       20.06      3.84 o 
  -6   1   6       10.71        9.94      3.14 o 
  -5   1   6        0.06        2.79      2.62 o 
  -4   1   6     2822.98     2799.82     14.93 o 
  -3   1   6        0.28       -0.87      1.57 o 
  -2   1   6        7.37        7.33      1.57 o 
  -1   1   6      228.45      227.97      3.17 o 
   0   1   6      195.57     -238.51    238.51 o 
   1   1   6     3704.43     3813.60     52.14 o 
   2   1   6      430.69      456.06      4.95 o 
   3   1   6      433.19      419.87      5.46 o 
   4   1   6     3310.75     3288.61     16.53 o 
   5   1   6       86.04       79.98      4.02 o 
   6   1   6      251.01      234.53      6.30 o 
   7   1   6       42.70       51.12      4.36 o 
   8   1   6        0.08       -0.70      3.66 o 
   9   1   6        5.18       10.99      4.19 o 
  -9   2   6        3.63        2.44      4.71 o 
  -8   2   6        2.49        4.01      3.84 o 
  -7   2   6      138.57      137.83      5.76 o 
  -6   2   6       34.11       33.32      3.84 o 
  -5   2   6       16.84       19.71      3.31 o 
  -4   2   6       40.85       37.17      2.79 o 
  -3   2   6     1419.27     1415.79     10.07 o 
  -2   2   6       19.74       24.43      1.92 o 
  -1   2   6      302.40      282.67      4.05 o 
   0   2   6      369.62      323.34      6.18 o 
   1   2   6      165.80      138.28      2.98 o 
   2   2   6     2693.60     2506.97     52.36 o 
   3   2   6     1420.88     1360.25     10.07 o 
   4   2   6     6638.79     6357.46    104.84 o 
   5   2   6      121.21      107.10      4.54 o 
   6   2   6        0.73        7.32      3.49 o 
   7   2   6        0.43       -1.92      3.66 o 
   8   2   6       42.59       45.71      4.71 o 
   9   2   6        0.92        0.17      4.53 o 
  -8   3   6        0.78        1.40      4.19 o 
  -7   3   6      354.77      353.24      8.58 o 
  -6   3   6       17.86       15.35      3.66 o 
  -5   3   6        4.77        4.01      3.31 o 
  -4   3   6      403.35      396.44      6.85 o 
  -3   3   6      930.38      881.90      8.87 o 
  -2   3   6      365.59      355.73      5.62 o 
  -1   3   6       27.09       38.56      2.44 o 
   0   3   6     1102.93     1285.33     40.54 o 
   1   3   6       34.18       34.90      2.44 o 
   2   3   6       11.92       15.35      2.27 o 
   3   3   6      628.01      605.39      7.59 o 
   4   3   6      122.71      113.06      4.37 o 
   5   3   6       34.21       37.16      4.01 o 
   6   3   6      103.51      105.12      5.59 o 
   7   3   6      161.44      179.44      6.81 o 
   8   3   6       19.22       30.70      5.58 o 
  -8   4   6        2.74        8.54      4.01 o 
  -7   4   6        1.08        2.79      3.84 o 
  -6   4   6        6.30       10.81      3.66 o 
  -5   4   6        5.93        6.63      3.49 o 
  -4   4   6       18.09        6.63      3.49 o 
  -3   4   6      256.21      232.38      5.78 o 
  -2   4   6      341.16      312.98      6.14 o 
  -1   4   6        0.01        4.01      2.44 o 
   0   4   6     1302.16     1507.09     52.35 o 
   1   4   6        3.91        8.89      2.62 o 
   2   4   6       44.66       39.44      3.32 o 
   3   4   6      123.67      105.36      4.54 o 
   4   4   6       30.05       25.82      3.66 o 
   5   4   6        1.06        1.92      3.66 o 
   6   4   6       10.13       14.82      4.19 o 
   7   4   6       33.60       34.02      4.88 o 
   8   4   6       58.98       45.37      5.76 o 
  -7   5   6        7.85        2.79      4.36 o 
  -6   5   6       12.87       12.56      4.19 o 
  -5   5   6       37.30       31.05      4.36 o 
  -4   5   6       13.49       14.65      3.49 o 
  -3   5   6       78.80       65.99      4.19 o 
  -2   5   6      247.27      224.21      6.13 o 
  -1   5   6       36.64       32.28      3.66 o 
   0   5   6       89.00       73.40      3.02 o 
   1   5   6       39.66       36.99      3.84 o 
   2   5   6        1.98        4.88      3.49 o 
   3   5   6       11.70        8.02      4.01 o 
   4   5   6      214.71      194.99      6.65 o 
   5   5   6        0.81       -3.66      3.66 o 
   6   5   6        1.71        3.31      3.66 o 
   7   5   6        0.10        0.17      4.19 o 
  -6   6   6        1.66        0.52      4.36 o 
  -5   6   6        0.81       -4.19      4.19 o 
  -4   6   6       26.94       30.88      4.36 o 
  -3   6   6        0.06        6.10      3.49 o 
  -2   6   6       51.35       42.23      4.54 o 
  -1   6   6      125.22      102.88      5.24 o 
   0   6   6      297.05      343.59     12.96 o 
   1   6   6        4.01        6.45      4.01 o 
   2   6   6      260.03      260.00      7.35 o 
   3   6   6       83.23       81.00      5.41 o 
   4   6   6       18.02       16.22      4.01 o 
   5   6   6        5.25        5.41      4.01 o 
   6   6   6       31.34       30.18      4.88 o 
  -5   7   6        1.31        2.44      4.36 o 
  -4   7   6        6.77       13.95      4.19 o 
  -3   7   6       10.27       10.81      4.19 o 
  -2   7   6       21.48       29.65      4.36 o 
  -1   7   6      216.45      225.00      7.52 o 
   0   7   6       41.77       48.82      6.98 o 
   1   7   6       65.52       80.63      5.76 o 
   2   7   6        0.97       -0.35      4.19 o 
   3   7   6        0.69       -1.57      4.01 o 
   4   7   6        0.01       -2.27      4.19 o 
   5   7   6        5.59       12.38      4.53 o 
  -2   8   6        0.83        7.85      4.19 o 
  -1   8   6        0.01       -1.57      4.36 o 
   0   8   6        1.02        2.09      4.36 o 
   1   8   6      129.30      129.39      7.16 o 
   2   8   6        6.90        1.40      5.06 o 
  -9   0   7      167.22      178.01      7.69 o 
  -7   0   7      274.28      300.67      7.53 o 
  -5   0   7      281.46      274.08      5.61 o 
  -3   0   7     1826.12     1954.08     10.77 o 
  -1   0   7     4520.01     4401.02     54.63 o 
   1   0   7      488.82      480.33      4.27 o 
   3   0   7      437.78      417.50      5.29 o 
   5   0   7       24.28       27.21      3.14 o 
   7   0   7       11.47       11.69      3.49 o 
   9   0   7        5.97        8.20      4.19 o 
  -9   1   7        7.10       13.60      4.53 o 
  -8   1   7       26.27       28.08      4.71 o 
  -7   1   7        0.06        4.36      3.31 o 
  -6   1   7        7.69        7.50      3.31 o 
  -5   1   7       30.22       29.66      2.97 o 
  -4   1   7      134.45      146.01      4.20 o 
  -3   1   7      108.32      115.05      3.15 o 
  -2   1   7      457.28      462.84      4.95 o 
  -1   1   7     1405.40     1388.01      7.53 o 
   0   1   7     3318.77     3044.28    214.07 o 
   1   1   7      274.52      283.45      3.52 o 
   2   1   7      152.64      129.99      2.98 o 
   3   1   7      466.02      480.35      5.82 o 
   4   1   7      735.48      695.81      8.14 o 
   5   1   7       41.91       41.01      3.49 o 
   6   1   7        0.38        3.31      3.49 o 
   7   1   7        0.84        0.35      3.49 o 
   8   1   7       27.50       25.99      4.19 o 
   9   1   7        6.28        1.74      4.36 o 
  -9   2   7        9.44       14.30      4.53 o 
  -8   2   7        3.25        5.23      3.84 o 
  -7   2   7        7.82       12.38      3.49 o 
  -6   2   7       34.18       37.51      4.01 o 
  -5   2   7      125.02      121.44      4.89 o 
  -4   2   7       59.91       54.29      3.32 o 
  -3   2   7      330.72      396.44      5.62 o 
  -2   2   7      278.96      246.42      4.22 o 
  -1   2   7     1804.28     1679.74      9.36 o 
   0   2   7       56.71       53.99      2.36 o 
   1   2   7      392.49      391.00      4.76 o 
   2   2   7      636.37      645.63      6.56 o 
   3   2   7      483.39      492.45      6.34 o 
   4   2   7      786.37      768.91      9.02 o 
   5   2   7        0.78        2.27      3.14 o 
   6   2   7      187.88      172.74      6.12 o 
   7   2   7       29.86       34.54      4.19 o 
   8   2   7        3.00       11.16      4.36 o 
   9   2   7       22.25       21.98      5.06 o 
  -8   3   7        6.68        4.88      4.19 o 
  -7   3   7        0.56        1.22      4.01 o 
  -6   3   7        1.16        0.00      3.49 o 
  -5   3   7      295.01      279.53      6.66 o 
  -4   3   7      211.10      235.02      5.42 o 
  -3   3   7      546.87      518.32      7.05 o 
  -2   3   7      440.56      397.23      5.98 o 
  -1   3   7     1711.59     1796.99     11.41 o 
   0   3   7     3101.70     3386.30    109.40 o 
   1   3   7      254.54      268.51      4.74 o 
   2   3   7      869.12     1024.25      9.05 o 
   3   3   7     1046.76     1060.62      9.95 o 
   4   3   7       18.33       22.15      3.31 o 
   5   3   7       28.59       16.05      4.01 o 
   6   3   7      328.94      333.28      8.06 o 
   7   3   7       33.09       40.12      4.88 o 
   8   3   7      198.12      205.17      7.86 o 
  -8   4   7        0.66        6.10      4.01 o 
  -7   4   7       30.44       17.44      4.36 o 
  -6   4   7        8.66       13.43      3.49 o 
  -5   4   7       54.16       62.12      4.54 o 
  -4   4   7        0.29       -1.40      3.31 o 
  -3   4   7      114.94      102.38      4.54 o 
  -2   4   7      169.01      165.28      4.90 o 
  -1   4   7      362.52      346.17      6.14 o 
   0   4   7      746.74      839.05     17.42 o 
   1   4   7      445.57      496.46      7.03 o 
   2   4   7        3.16        4.01      2.96 o 
   3   4   7       42.49       43.28      3.66 o 
   4   4   7       45.44       43.45      4.01 o 
   5   4   7        0.07       -0.35      3.49 o 
   6   4   7        7.23       12.56      4.19 o 
   7   4   7       46.02       44.32      5.06 o 
   8   4   7        0.95        2.79      4.53 o 
  -7   5   7        2.11        5.41      4.53 o 
  -6   5   7       20.91       32.97      4.71 o 
  -5   5   7      133.96      124.54      5.76 o 
  -4   5   7       67.27       58.82      4.54 o 
  -3   5   7      212.28      196.94      5.95 o 
  -2   5   7      189.00      172.07      5.60 o 
  -1   5   7        0.12        8.89      3.14 o 
   0   5   7        2.47        3.49      2.22 o 
   1   5   7      123.62      119.15      4.89 o 
   2   5   7      699.95      704.53      9.69 o 
   3   5   7      229.77      226.02      6.65 o 
   4   5   7      403.84      384.44      8.41 o 
   5   5   7        1.46       -4.01      4.01 o 
   6   5   7        0.98       -0.70      4.01 o 
   7   5   7        0.09        0.87      3.84 o 
  -6   6   7        0.71        7.32      4.19 o 
  -5   6   7       82.29       69.82      5.41 o 
  -4   6   7       20.62       13.78      4.01 o 
  -3   6   7        0.02        3.49      3.66 o 
  -2   6   7        1.39       -2.44      3.66 o 
  -1   6   7       18.37       15.35      4.19 o 
   0   6   7      628.81      686.06      7.65 o 
   1   6   7       27.18       32.97      4.19 o 
   2   6   7      101.24      109.83      5.59 o 
   3   6   7      324.17      343.86      8.40 o 
   4   6   7       13.12       15.70      4.36 o 
   5   6   7        0.00        0.87      4.01 o 
   6   6   7       15.28       10.12      4.88 o 
  -5   7   7       12.15       12.21      4.88 o 
  -4   7   7        0.06       -3.31      4.01 o 
  -3   7   7        3.74        5.58      3.84 o 
  -2   7   7       10.26        8.02      4.01 o 
  -1   7   7       31.87       35.94      4.36 o 
   0   7   7      244.06      264.50      5.75 o 
   1   7   7      207.98      221.65      7.87 o 
   2   7   7        0.07       -4.19      4.19 o 
   3   7   7       13.75       18.66      4.36 o 
   4   7   7       10.68       10.29      4.71 o 
  -2   8   7        6.14        5.75      4.53 o 
  -1   8   7       38.24       24.77      5.23 o 
   0   8   7       20.54       18.60      3.64 o 
   1   8   7        0.77        4.36      4.88 o 
   2   8   7       24.00       35.41      5.58 o 
  -8   0   8       21.87       25.64      4.71 o 
  -6   0   8      160.06      162.73      5.42 o 
  -4   0   8       30.34       34.55      2.62 o 
  -2   0   8     1261.17     1339.18      8.16 o 
   0   0   8      500.70      494.86      3.15 o 
   2   0   8     2697.46     2592.72     48.76 o 
   4   0   8        0.00        1.05      2.09 o 
   6   0   8       24.72       38.73      4.01 o 
   8   0   8        0.39       -1.22      4.01 o 
  -9   1   8       56.11       66.30      5.93 o 
  -8   1   8      135.58      151.25      6.81 o 
  -7   1   8        3.57        6.45      3.66 o 
  -6   1   8       32.03       30.01      3.84 o 
  -5   1   8      197.11      188.08      5.25 o 
  -4   1   8      369.43      368.19      5.80 o 
  -3   1   8       10.23       20.23      1.92 o 
  -2   1   8     1052.73     1068.76      7.55 o 
  -1   1   8     1924.21     1925.10     38.85 o 
   0   1   8     1343.38     1605.19    160.99 o 
   1   1   8      163.65      142.22      2.98 o 
   2   1   8       80.60       84.59      2.62 o 
   3   1   8     2326.37     2327.88     12.67 o 
   4   1   8      523.45      501.84      7.05 o 
   5   1   8       59.93       54.81      3.84 o 
   6   1   8       18.97       39.77      4.19 o 
   7   1   8       80.93       81.87      5.06 o 
   8   1   8        6.26       10.81      3.84 o 
   9   1   8        0.06        1.40      4.19 o 
  -9   2   8        8.14       11.86      4.53 o 
  -8   2   8       14.16       17.96      4.36 o 
  -7   2   8       19.97       17.79      4.19 o 
  -6   2   8        0.00        0.17      3.31 o 
  -5   2   8     1350.54     1325.33     12.47 o 
  -4   2   8       12.80       21.28      2.79 o 
  -3   2   8      621.90      615.09      7.07 o 
  -2   2   8     2262.95     2321.46     12.14 o 
  -1   2   8      226.72      209.71      3.69 o 
   0   2   8       81.59       88.19      1.85 o 
   1   2   8        0.30        1.92      1.74 o 
   2   2   8      198.09      229.19      4.38 o 
   3   2   8     1219.19     1163.70      9.65 o 
   4   2   8        5.23        2.96      3.31 o 
   5   2   8        6.10        9.77      3.31 o 
   6   2   8      512.90      478.72      8.78 o 
   7   2   8       24.39       20.06      4.19 o 
   8   2   8       73.83       67.72      5.93 o 
  -8   3   8        3.19        6.28      4.01 o 
  -7   3   8       37.22       35.24      4.36 o 
  -6   3   8       45.76       39.61      4.01 o 
  -5   3   8       60.74       55.33      4.36 o 
  -4   3   8      286.04      265.61      5.96 o 
  -3   3   8      326.06      311.22      5.79 o 
  -2   3   8        7.41        5.58      2.27 o 
  -1   3   8     3073.49     3123.37     15.25 o 
   0   3   8      606.73      663.12     13.70 o 
   1   3   8        2.57        3.84      2.09 o 
   2   3   8      561.31      615.66      7.23 o 
   3   3   8      444.42      427.87      6.86 o 
   4   3   8        4.19        6.10      3.14 o 
   5   3   8      131.72      121.95      5.24 o 
   6   3   8      390.30      364.03      8.41 o 
   7   3   8       79.55       77.15      5.59 o 
   8   3   8        2.73       -4.36      5.23 o 
  -8   4   8        4.99       -3.31      4.53 o 
  -7   4   8        4.40        4.19      4.19 o 
  -6   4   8       10.98        6.28      3.84 o 
  -5   4   8      225.04      208.67      6.30 o 
  -4   4   8       15.99       10.47      3.31 o 
  -3   4   8       98.71       93.79      4.37 o 
  -2   4   8       93.94       86.63      3.84 o 
  -1   4   8      298.91      278.94      5.79 o 
   0   4   8       98.40      101.48      5.76 o 
   1   4   8        3.19        7.85      2.62 o 
   2   4   8      473.99      516.28      7.91 o 
   3   4   8        6.16        5.93      3.14 o 
   4   4   8      178.39      187.24      5.94 o 
   5   4   8       41.95       45.36      4.36 o 
   6   4   8      259.45      271.67      7.87 o 
   7   4   8        0.95       -0.70      4.53 o 
   8   4   8        1.49       -4.19      5.06 o 
  -7   5   8       37.85       34.54      5.58 o 
  -6   5   8       79.51       90.76      5.93 o 
  -5   5   8       21.69       25.12      4.01 o 
  -4   5   8        8.31        9.59      3.66 o 
  -3   5   8       47.15       40.13      4.36 o 
  -2   5   8      256.31      236.83      6.30 o 
  -1   5   8       31.61       23.38      3.66 o 
   0   5   8        9.52        8.37      2.34 o 
   1   5   8      380.62      395.49      7.54 o 
   2   5   8        7.23       17.96      3.84 o 
   3   5   8       40.64       46.76      4.36 o 
   4   5   8        1.93        8.54      3.66 o 
   5   5   8       25.93       24.25      4.19 o 
   6   5   8        9.89        3.31      4.36 o 
   7   5   8        0.08       -2.27      4.01 o 
  -6   6   8        0.33       -4.71      4.71 o 
  -5   6   8        1.34       -1.05      4.01 o 
  -4   6   8        1.23       -2.79      4.01 o 
  -3   6   8        0.81        1.92      3.66 o 
  -2   6   8        0.16        2.27      3.49 o 
  -1   6   8        2.31        4.36      3.49 o 
   0   6   8      198.03      223.45     14.34 o 
   1   6   8      169.72      190.32      6.29 o 
   2   6   8       36.80       31.58      4.36 o 
   3   6   8        0.14        4.36      4.01 o 
   4   6   8        2.72        1.74      3.84 o 
   5   6   8        0.77        1.22      4.01 o 
   6   6   8        0.00        1.92      4.01 o 
  -4   7   8       27.27       33.49      4.54 o 
  -3   7   8        2.61       -2.96      4.01 o 
  -2   7   8       74.64       62.31      5.24 o 
  -1   7   8      131.36      126.10      5.94 o 
   0   7   8       39.90       51.06      3.58 o 
   1   7   8       27.60       19.19      5.23 o 
   2   7   8       53.21       63.69      5.58 o 
   3   7   8        4.75        0.87      4.36 o 
   4   7   8        0.82        3.66      4.36 o 
  -2   8   8        1.65       -2.27      4.36 o 
  -1   8   8        2.40        6.10      4.19 o 
   0   8   8        0.18        0.51      3.57 o 
   1   8   8       99.72      121.50      6.98 o 
   2   8   8       27.44       36.46      5.58 o 
  -9   0   9       13.41        4.88      4.88 o 
  -7   0   9      293.49      290.22      7.70 o 
  -5   0   9      337.84      319.02      6.31 o 
  -3   0   9       46.56       54.47      2.44 o 
  -1   0   9       23.92       29.84      1.75 o 
   1   0   9        0.25        3.14      1.40 o 
   3   0   9      490.70      437.23      5.64 o 
   5   0   9       57.21       57.77      3.67 o 
   7   0   9      104.58      106.69      5.24 o 
   9   0   9        8.15        9.24      4.36 o 
  -9   1   9        7.08       19.88      4.19 o 
  -8   1   9        1.11        1.05      4.36 o 
  -7   1   9        3.98        5.41      3.84 o 
  -6   1   9      223.69      200.14      6.30 o 
  -5   1   9       49.63       52.18      3.67 o 
  -4   1   9       42.80       43.81      2.97 o 
  -3   1   9      123.46      113.15      3.32 o 
  -2   1   9        7.97        3.49      1.74 o 
  -1   1   9      856.92      873.08      6.45 o 
   0   1   9       77.05      -12.59     12.59 o 
   1   1   9      763.69      783.45      6.25 o 
   2   1   9      200.58      204.61      3.68 o 
   3   1   9      453.81      428.76      5.81 o 
   4   1   9      160.79      156.37      4.55 o 
   5   1   9       80.51       83.81      4.19 o 
   6   1   9       41.88       43.97      4.01 o 
   7   1   9        0.85       -1.74      3.66 o 
   8   1   9        0.30       -1.74      3.84 o 
   9   1   9        1.88       -3.66      4.53 o 
  -9   2   9       21.93       16.74      4.88 o 
  -8   2   9       22.37       20.23      4.36 o 
  -7   2   9        4.83        4.01      3.84 o 
  -6   2   9        4.14        7.67      3.49 o 
  -5   2   9       29.71       29.48      3.66 o 
  -4   2   9        0.26        2.79      2.44 o 
  -3   2   9      268.99      258.30      4.91 o 
  -2   2   9      569.62      526.02      6.19 o 
  -1   2   9       24.59       24.60      2.09 o 
   0   2   9     1488.14     1692.31     80.28 o 
   1   2   9      486.93      572.37      6.00 o 
   2   2   9     2312.22     2568.37     13.40 o 
   3   2   9     2519.01     2638.70     14.83 o 
   4   2   9       16.13       18.84      3.14 o 
   5   2   9        3.52        7.85      3.31 o 
   6   2   9      301.94      286.98      7.35 o 
   7   2   9       65.33       68.06      5.06 o 
   8   2   9        6.68        3.84      4.53 o 
  -8   3   9       15.00       20.58      4.19 o 
  -7   3   9        0.49       -3.66      3.66 o 
  -6   3   9        8.72        9.94      3.49 o 
  -5   3   9       89.49       91.15      4.71 o 
  -4   3   9        3.09        7.32      2.96 o 
  -3   3   9       15.06       13.78      2.79 o 
  -2   3   9        3.97        5.23      2.27 o 
  -1   3   9        8.78       16.05      2.44 o 
   0   3   9       40.44       42.85      1.97 o 
   1   3   9       52.65       56.04      2.79 o 
   2   3   9      931.19     1034.47      9.59 o 
   3   3   9      241.46      239.23      5.43 o 
   4   3   9      270.54      250.96      6.30 o 
   5   3   9      169.76      160.47      5.77 o 
   6   3   9      756.96      750.26     11.44 o 
   7   3   9        3.00        2.27      4.36 o 
   8   3   9        3.93        3.66      4.88 o 
  -8   4   9        9.54       16.39      4.36 o 
  -7   4   9        5.36        9.24      4.01 o 
  -6   4   9        0.97        2.27      3.49 o 
  -5   4   9       59.33       46.42      4.36 o 
  -4   4   9       29.41       29.48      3.84 o 
  -3   4   9      241.20      239.81      6.13 o 
  -2   4   9      241.33      234.10      5.60 o 
  -1   4   9      251.87      275.17      5.78 o 
   0   4   9      186.77      193.19      9.19 o 
   1   4   9        0.00        1.74      2.79 o 
   2   4   9        0.77        3.84      2.79 o 
   3   4   9       16.62       15.00      3.66 o 
   4   4   9       29.04       38.55      4.19 o 
   5   4   9       95.05       85.90      5.24 o 
   6   4   9       31.32       41.52      5.06 o 
   7   4   9       37.08       33.49      4.88 o 
  -7   5   9       38.62       47.80      5.23 o 
  -6   5   9      100.55       98.64      6.11 o 
  -5   5   9       14.98       19.01      4.01 o 
  -4   5   9       34.60       27.56      4.01 o 
  -3   5   9       31.93       28.09      4.01 o 
  -2   5   9       44.81       43.45      3.84 o 
  -1   5   9       17.32       10.81      3.49 o 
   0   5   9       30.77       29.53      5.93 o 
   1   5   9       38.58       46.06      4.01 o 
   2   5   9       26.24       34.02      3.84 o 
   3   5   9       51.68       53.05      4.71 o 
   4   5   9      119.66      129.94      5.76 o 
   5   5   9      107.58      104.24      5.94 o 
   6   5   9        5.77       10.29      4.01 o 
   7   5   9        4.58       -4.53      4.53 o 
  -6   6   9       95.95      105.78      6.63 o 
  -5   6   9        2.54        7.32      4.19 o 
  -4   6   9       13.08       14.30      4.36 o 
  -3   6   9      198.47      193.68      6.64 o 
  -2   6   9      108.28       85.39      5.24 o 
  -1   6   9       23.26       18.32      3.66 o 
   0   6   9      188.68      207.77      4.70 o 
   1   6   9       13.70       12.38      4.01 o 
   2   6   9        4.05        0.70      4.01 o 
   3   6   9       80.14       87.45      5.24 o 
   4   6   9        7.08        5.41      4.01 o 
   5   6   9       35.43       38.55      4.88 o 
   6   6   9        0.12       -3.66      4.53 o 
  -4   7   9        6.17        1.22      4.36 o 
  -3   7   9       10.79       22.32      4.19 o 
  -2   7   9        3.42        7.32      4.01 o 
  -1   7   9       33.34       37.68      4.54 o 
   0   7   9       41.41       46.33      3.64 o 
   1   7   9       46.19       50.25      5.23 o 
   2   7   9      250.78      287.50      8.74 o 
   3   7   9       46.81       54.78      5.06 o 
   4   7   9        2.89        2.96      4.53 o 
  -1   8   9        6.41        5.23      4.19 o 
   0   8   9       19.29       17.87      3.64 o 
   1   8   9        0.91        8.72      4.71 o 
  -8   0  10       49.20       53.91      5.41 o 
  -6   0  10       28.72       28.26      3.66 o 
  -4   0  10      103.52      116.02      3.67 o 
  -2   0  10     3034.95     2979.50     54.90 o 
   0   0  10        9.37        6.64      0.99 o 
   2   0  10      694.14      665.38      6.39 o 
   4   0  10       17.65       17.09      2.62 o 
   6   0  10       22.12       30.18      3.66 o 
   8   0  10        2.12        3.84      4.01 o 
  -9   1  10        8.63        8.89      4.71 o 
  -8   1  10        8.92        8.89      4.53 o 
  -7   1  10      226.41      220.18      6.82 o 
  -6   1  10        7.69        8.37      3.66 o 
  -5   1  10       50.99       51.48      3.49 o 
  -4   1  10       19.62       23.55      2.62 o 
  -3   1  10     2381.58     2515.66     13.58 o 
  -2   1  10      493.00      489.31      5.48 o 
  -1   1  10        2.26        1.40      1.40 o 
   0   1  10     1436.90     1316.15      7.65 o 
   1   1  10      497.51      545.13      5.48 o 
   2   1  10       20.77       21.81      2.09 o 
   3   1  10       89.89       85.61      3.32 o 
   4   1  10      228.88      239.21      5.43 o 
   5   1  10       42.22       40.66      3.84 o 
   6   1  10       16.92       16.74      3.49 o 
   7   1  10        0.70       -1.05      3.49 o 
   8   1  10        6.13        2.96      4.19 o 
   9   1  10        1.78       -4.53      4.53 o 
  -9   2  10       10.23        6.28      4.71 o 
  -8   2  10        0.99       -2.44      4.19 o 
  -7   2  10       21.30       20.93      4.19 o 
  -6   2  10       30.52       32.45      4.01 o 
  -5   2  10      136.86      145.57      5.24 o 
  -4   2  10      108.99      101.51      4.19 o 
  -3   2  10      442.07      434.92      6.16 o 
  -2   2  10     2426.46     2466.78     13.24 o 
  -1   2  10        8.10        6.63      1.74 o 
   0   2  10     2068.79     2324.69     53.06 o 
   1   2  10       26.18       44.50      2.44 o 
   2   2  10       92.42      122.49      3.49 o 
   3   2  10       31.83       35.07      3.14 o 
   4   2  10       17.01       30.70      3.49 o 
   5   2  10      294.24      282.35      6.66 o 
   6   2  10      146.01      149.21      5.94 o 
   7   2  10        3.94        4.36      4.01 o 
   8   2  10        7.44        5.06      4.36 o 
  -8   3  10       10.48       13.95      4.19 o 
  -7   3  10       22.41       23.90      4.19 o 
  -6   3  10        1.13        0.70      3.49 o 
  -5   3  10      118.66      118.08      5.07 o 
  -4   3  10      172.80      184.48      5.25 o 
  -3   3  10      441.48      430.93      6.85 o 
  -2   3  10       49.07       29.67      2.97 o 
  -1   3  10     1842.33     2097.67     13.03 o 
   0   3  10       40.40       40.84      2.18 o 
   1   3  10      303.02      383.40      5.79 o 
   2   3  10      150.24      173.83      4.55 o 
   3   3  10       15.12       15.52      3.14 o 
   4   3  10       82.80       81.37      4.37 o 
   5   3  10        0.01        4.71      4.01 o 
   6   3  10       99.12       90.27      5.94 o 
   7   3  10       18.44       24.59      4.36 o 
   8   3  10        1.19        7.67      5.23 o 
  -8   4  10        1.85       -0.70      4.53 o 
  -7   4  10       42.65       40.65      5.06 o 
  -6   4  10       40.90       35.24      4.36 o 
  -5   4  10      136.09      124.56      5.59 o 
  -4   4  10       95.21       93.94      4.71 o 
  -3   4  10        8.04        4.53      3.14 o 
  -2   4  10      250.70      249.87      5.78 o 
  -1   4  10      224.29      216.72      5.25 o 
   0   4  10        0.99       -1.31      1.97 o 
   1   4  10     1040.64     1174.23     10.83 o 
   2   4  10       10.04       10.46      3.31 o 
   3   4  10      231.52      209.30      6.12 o 
   4   4  10      724.47      737.21     10.39 o 
   5   4  10       28.10       23.55      4.36 o 
   6   4  10      162.28      160.22      6.29 o 
   7   4  10        8.24        4.88      4.53 o 
  -7   5  10        1.62       -2.27      4.71 o 
  -6   5  10       89.35       95.31      6.11 o 
  -5   5  10        6.18       11.16      3.84 o 
  -4   5  10       12.37       15.17      3.66 o 
  -3   5  10       94.90       84.33      4.89 o 
  -2   5  10       14.91       18.31      3.49 o 
  -1   5  10      279.94      264.23      6.65 o 
   0   5  10      155.12      164.44      4.02 o 
   1   5  10       32.87       36.64      3.84 o 
   2   5  10       44.39       47.81      4.36 o 
   3   5  10      414.75      426.82      8.59 o 
   4   5  10       24.93       33.14      3.84 o 
   5   5  10       97.27      103.18      5.59 o 
   6   5  10       35.26       29.83      5.06 o 
   7   5  10        0.02       -0.17      4.53 o 
  -6   6  10       15.76       12.56      5.06 o 
  -5   6  10       32.17       25.12      5.06 o 
  -4   6  10      115.12      119.79      6.11 o 
  -3   6  10       69.82       56.55      4.89 o 
  -2   6  10       19.26       17.97      3.66 o 
  -1   6  10       10.07        9.59      3.66 o 
   0   6  10      217.20      217.57      7.96 o 
   1   6  10       46.01       37.86      4.54 o 
   2   6  10      107.98      109.13      5.41 o 
   3   6  10       15.55       11.69      4.19 o 
   4   6  10        3.54        4.88      4.19 o 
   5   6  10       37.93       40.12      5.06 o 
   6   6  10       12.76       19.53      4.71 o 
  -4   7  10        0.22       -4.53      4.53 o 
  -3   7  10        0.01        3.14      4.01 o 
  -2   7  10      155.75      129.27      6.29 o 
  -1   7  10        5.30        2.79      3.84 o 
   0   7  10       28.25       36.52      3.49 o 
   1   7  10       72.60       62.31      5.58 o 
   2   7  10       50.32       55.14      5.93 o 
   3   7  10       22.83       27.73      4.88 o 
   4   7  10        2.79        3.31      4.53 o 
  -1   8  10        4.69        5.58      4.36 o 
   0   8  10        6.22        9.21      3.14 o 
   1   8  10       61.31       72.76      6.46 o 
  -9   0  11        0.08        2.27      4.88 o 
  -7   0  11       29.68       35.24      4.54 o 
  -5   0  11        0.57        0.00      2.79 o 
  -3   0  11     2522.79     2808.47     14.35 o 
  -1   0  11       71.06       63.96      2.27 o 
   1   0  11     3675.43     3688.31     60.00 o 
   3   0  11      147.08      124.90      3.67 o 
   5   0  11       85.13       83.82      4.37 o 
   7   0  11       45.24       41.18      4.54 o 
   9   0  11        0.49        9.94      4.19 o 
  -9   1  11       15.58       16.05      5.23 o 
  -8   1  11        2.46        4.01      4.01 o 
  -7   1  11       15.64       16.39      4.19 o 
  -6   1  11       47.03       59.50      4.36 o 
  -5   1  11       85.06       79.80      4.19 o 
  -4   1  11      203.28      201.99      4.90 o 
  -3   1  11     1057.61     1105.07      9.27 o 
  -2   1  11      467.17      515.13      5.82 o 
  -1   1  11      588.33      636.51      6.03 o 
   0   1  11      323.33      186.61     43.04 o 
   1   1  11     2013.21     2114.48     11.03 o 
   2   1  11      263.39      252.88      4.39 o 
   3   1  11       23.14       21.98      2.62 o 
   4   1  11      420.47      423.41      6.85 o 
   5   1  11      294.87      298.51      6.48 o 
   6   1  11        0.30        3.66      3.49 o 
   7   1  11        0.05       -2.62      3.66 o 
   8   1  11        0.18        4.88      4.01 o 
  -8   2  11        0.00        2.09      4.01 o 
  -7   2  11       98.34       93.93      5.41 o 
  -6   2  11      466.28      478.90      8.95 o 
  -5   2  11       99.16       98.50      4.54 o 
  -4   2  11      355.80      350.37      6.32 o 
  -3   2  11      455.44      463.59      6.69 o 
  -2   2  11       60.57       39.11      2.79 o 
  -1   2  11        2.41        5.93      1.92 o 
   0   2  11       36.16      129.48     37.61 o 
   1   2  11      652.78      729.34      7.08 o 
   2   2  11       19.80       18.49      2.44 o 
   3   2  11        0.81        0.87      2.62 o 
   4   2  11      225.73      232.28      5.60 o 
   5   2  11      216.25      197.86      6.12 o 
   6   2  11       61.13       64.05      4.71 o 
   7   2  11        1.97        2.09      3.84 o 
   8   2  11        1.94       -0.70      4.53 o 
  -8   3  11       18.45       17.44      4.71 o 
  -7   3  11        9.77        9.94      4.01 o 
  -6   3  11       66.69       65.27      4.89 o 
  -5   3  11        0.97        0.00      3.49 o 
  -4   3  11       17.80       21.11      3.14 o 
  -3   3  11       65.26       63.37      3.67 o 
  -2   3  11      236.41      230.51      5.08 o 
  -1   3  11      940.69      983.33      9.24 o 
   0   3  11      298.27      333.22     10.26 o 
   1   3  11      138.27      167.34      4.37 o 
   2   3  11      415.34      426.48      6.68 o 
   3   3  11      194.51      192.80      5.25 o 
   4   3  11      106.23      109.86      4.89 o 
   5   3  11      856.61      807.75     11.29 o 
   6   3  11       13.18       12.56      4.36 o 
   7   3  11        1.11        1.74      4.19 o 
   8   3  11      258.33      241.13      8.57 o 
  -8   4  11        8.64        1.92      5.06 o 
  -7   4  11       21.02       26.86      4.36 o 
  -6   4  11       41.98       37.69      4.36 o 
  -5   4  11        7.78        5.41      3.66 o 
  -4   4  11      144.03      130.00      5.24 o 
  -3   4  11       72.03       68.08      4.19 o 
  -2   4  11        1.52       -1.92      2.96 o 
  -1   4  11       57.39       54.81      3.67 o 
   0   4  11       33.15       44.45      3.66 o 
   1   4  11       92.98      107.59      4.37 o 
   2   4  11       72.87       76.82      4.02 o 
   3   4  11      287.52      270.05      6.83 o 
   4   4  11       30.14       32.27      4.54 o 
   5   4  11       28.58       35.94      4.19 o 
   6   4  11        1.78        6.28      4.53 o 
   7   4  11       54.58       42.75      5.58 o 
  -7   5  11        0.32       -0.70      4.53 o 
  -6   5  11       75.80       59.34      5.76 o 
  -5   5  11       15.54       33.84      4.53 o 
  -4   5  11       13.73       10.12      4.01 o 
  -3   5  11       10.46        8.20      3.66 o 
  -2   5  11        2.22        3.84      3.49 o 
  -1   5  11      347.22      334.92      7.36 o 
   0   5  11      335.08      349.97     20.50 o 
   1   5  11      140.69      161.11      5.59 o 
   2   5  11      196.84      183.08      6.12 o 
   3   5  11        7.17        5.58      4.01 o 
   4   5  11       14.45       17.79      4.01 o 
   5   5  11        5.79       10.64      4.19 o 
   6   5  11       14.12       17.09      4.71 o 
   7   5  11        0.18        4.01      4.53 o 
  -6   6  11       45.71       50.42      5.58 o 
  -5   6  11       56.77       53.57      5.58 o 
  -4   6  11        1.80        1.57      4.36 o 
  -3   6  11       59.90       53.92      4.71 o 
  -2   6  11        0.11        5.75      3.49 o 
  -1   6  11       33.07       26.69      4.19 o 
   0   6  11       25.45       25.34      2.96 o 
   1   6  11       42.32       43.09      4.54 o 
   2   6  11        2.41        9.24      3.66 o 
   3   6  11        0.00        4.01      4.01 o 
   4   6  11        0.05       -2.44      4.19 o 
   5   6  11       24.52       16.05      5.06 o 
  -4   7  11        7.52        3.49      4.36 o 
  -3   7  11       13.63        7.50      4.19 o 
  -2   7  11        6.76       12.38      4.01 o 
  -1   7  11       21.20       20.41      4.36 o 
   0   7  11        9.82       13.98      3.21 o 
   1   7  11       10.37       10.12      4.36 o 
   2   7  11      161.86      181.16      7.16 o 
   3   7  11        0.27       -4.53      4.71 o 
   4   7  11        0.26       10.99      4.36 o 
   0   8  11        0.74        0.97      3.27 o 
  -8   0  12      252.53      288.21      8.92 o 
  -6   0  12      112.84      117.89      5.41 o 
  -4   0  12     1605.77     1699.68     12.56 o 
  -2   0  12        0.93        0.70      1.92 o 
   0   0  12     2783.33     2775.28     39.92 o 
   2   0  12      202.37      197.30      4.03 o 
   4   0  12        0.71       -0.35      2.44 o 
   6   0  12       39.57       45.54      4.19 o 
   8   0  12        6.73        1.22      4.19 o 
  -9   1  12       17.08       25.29      5.06 o 
  -8   1  12        4.07        0.17      4.36 o 
  -7   1  12        0.28       -2.27      3.66 o 
  -6   1  12      295.19      288.91      7.35 o 
  -5   1  12      271.68      279.15      6.30 o 
  -4   1  12       61.89       67.56      3.49 o 
  -3   1  12     1020.87     1109.39      9.44 o 
  -2   1  12     1062.82     1169.14      8.94 o 
  -1   1  12       19.88       19.02      1.92 o 
   0   1  12      129.66      -16.12     19.60 o 
   1   1  12      156.56      161.78      3.33 o 
   2   1  12      381.31      402.12      5.45 o 
   3   1  12      281.34      262.87      5.09 o 
   4   1  12      201.56      195.81      5.25 o 
   5   1  12       59.26       67.37      4.19 o 
   6   1  12       46.16       43.10      4.19 o 
   7   1  12        0.01       -2.79      3.49 o 
   8   1  12        9.35       12.03      4.19 o 
  -8   2  12       25.99       26.34      4.71 o 
  -7   2  12       41.31       41.17      4.54 o 
  -6   2  12        0.44        5.23      3.49 o 
  -5   2  12      138.50      125.99      5.24 o 
  -4   2  12        0.53        2.09      2.79 o 
  -3   2  12      484.13      516.33      7.04 o 
  -2   2  12      121.33      142.84      3.85 o 
  -1   2  12      262.89      258.76      4.56 o 
   0   2  12      230.69      221.78     16.39 o 
   1   2  12     1879.62     2169.39     12.53 o 
   2   2  12      421.77      443.97      6.16 o 
   3   2  12       16.89       17.27      2.79 o 
   4   2  12      877.87      900.46     10.08 o 
   5   2  12      182.25      173.79      5.94 o 
   6   2  12       56.39       58.11      4.71 o 
   7   2  12        3.73        5.41      4.01 o 
   8   2  12       24.55       27.38      4.88 o 
  -8   3  12        0.01        6.80      3.66 o 
  -7   3  12       94.33      100.38      5.76 o 
  -6   3  12       99.89       89.57      5.24 o 
  -5   3  12       48.32       51.83      4.54 o 
  -4   3  12        0.32       -1.22      2.96 o 
  -3   3  12       75.95       76.13      3.84 o 
  -2   3  12       39.69       37.87      2.97 o 
  -1   3  12        0.15        8.02      2.27 o 
   0   3  12      576.73      656.87     14.02 o 
   1   3  12      244.87      291.01      5.43 o 
   2   3  12       14.41       15.00      2.79 o 
   3   3  12       11.18       12.73      2.97 o 
   4   3  12      288.41      285.30      6.66 o 
   5   3  12      126.68      128.91      5.94 o 
   6   3  12        9.78       12.03      4.36 o 
   7   3  12        3.68        6.28      4.53 o 
   8   3  12        8.67        6.63      5.41 o 
  -7   4  12        3.40        6.28      4.01 o 
  -6   4  12       14.24       15.00      4.36 o 
  -5   4  12       40.50       36.46      4.71 o 
  -4   4  12      224.57      230.90      6.82 o 
  -3   4  12      155.81      131.61      5.24 o 
  -2   4  12        1.22       -0.52      3.14 o 
  -1   4  12       67.85       72.10      4.02 o 
   0   4  12      298.06      343.12      8.24 o 
   1   4  12      823.95      957.34     10.25 o 
   2   4  12       11.52        7.33      3.31 o 
   3   4  12      114.28      132.40      5.24 o 
   4   4  12      200.99      187.10      6.47 o 
   5   4  12       73.29       76.62      5.06 o 
   6   4  12      176.84      162.16      6.99 o 
   7   4  12        1.24        4.36      4.36 o 
  -7   5  12       16.99       16.57      5.06 o 
  -6   5  12        2.29       -2.09      4.36 o 
  -5   5  12       69.19       64.92      5.24 o 
  -4   5  12      218.54      219.27      7.17 o 
  -3   5  12      197.93      170.99      6.12 o 
  -2   5  12       17.28       21.11      3.66 o 
  -1   5  12        5.48        2.96      3.66 o 
   0   5  12       73.25       84.89      9.60 o 
   1   5  12       19.01       24.59      3.84 o 
   2   5  12        1.37        3.49      3.66 o 
   3   5  12       11.23       17.44      4.01 o 
   4   5  12       22.67       20.06      4.19 o 
   5   5  12        2.24       -0.52      4.01 o 
   6   5  12        7.87        4.53      4.71 o 
  -6   6  12       11.77        9.24      4.88 o 
  -5   6  12       46.46       61.06      5.58 o 
  -4   6  12        6.96       11.34      4.19 o 
  -3   6  12        0.33       -3.31      3.84 o 
  -2   6  12       83.61       83.61      5.24 o 
  -1   6  12       29.64       25.64      4.19 o 
   0   6  12      150.61      148.31      7.34 o 
   1   6  12        9.17        6.98      4.19 o 
   2   6  12       38.26       36.64      4.71 o 
   3   6  12      116.47      110.53      5.94 o 
   4   6  12       52.41       49.73      5.41 o 
   5   6  12       39.53       26.87      5.06 o 
  -4   7  12        7.49        9.42      4.71 o 
  -3   7  12        0.03        5.06      4.01 o 
  -2   7  12       24.14       21.80      4.54 o 
  -1   7  12       50.61       44.67      5.06 o 
   0   7  12      127.50      117.44      5.24 o 
   1   7  12       18.14       14.65      4.53 o 
   2   7  12       24.25       24.77      5.06 o 
   3   7  12       18.72       15.00      4.88 o 
   4   7  12        7.86        0.70      4.88 o 
  -9   0  13       15.54       22.15      5.41 o 
  -7   0  13      358.33      407.77      8.76 o 
  -5   0  13       23.31       28.09      3.31 o 
  -3   0  13       85.95      103.94      3.49 o 
  -1   0  13     8243.07     8940.95    104.18 o 
   1   0  13       38.07       49.57      2.44 o 
   3   0  13     1367.32     1389.78     10.92 o 
   5   0  13      122.73      116.00      4.72 o 
   7   0  13       45.79       39.96      4.71 o 
  -9   1  13       11.68       14.82      5.23 o 
  -8   1  13      103.36      114.18      6.46 o 
  -7   1  13        0.34       -3.66      3.66 o 
  -6   1  13       73.80       70.35      4.71 o 
  -5   1  13       63.65       61.44      4.19 o 
  -4   1  13      105.67      104.47      4.02 o 
  -3   1  13      167.09      193.86      4.55 o 
  -2   1  13        7.23        4.36      2.09 o 
  -1   1  13      472.66      498.69      5.82 o 
   0   1  13       79.12      -19.05     19.05 o 
   1   1  13        1.33       -1.92      1.92 o 
   2   1  13      851.77      935.08      8.52 o 
   3   1  13       47.22       49.22      3.14 o 
   4   1  13        0.50       -0.87      2.79 o 
   5   1  13       43.87       42.05      4.01 o 
   6   1  13        1.58        3.31      3.49 o 
   7   1  13        0.09       -2.79      3.84 o 
   8   1  13        0.00       -3.14      4.01 o 
  -8   2  13        0.16        0.17      4.01 o 
  -7   2  13       61.05       58.63      4.71 o 
  -6   2  13       17.03       20.76      3.84 o 
  -5   2  13      740.36      713.20      9.87 o 
  -4   2  13       17.88       16.92      2.97 o 
  -3   2  13      488.15      443.73      7.04 o 
  -2   2  13      622.44      623.50      7.42 o 
  -1   2  13       43.45       38.05      2.62 o 
   0   2  13      134.57       41.32     21.95 o 
   1   2  13        2.29        5.06      2.44 o 
   2   2  13       52.88       58.48      3.14 o 
   3   2  13      173.34      185.24      4.90 o 
   4   2  13       55.26       61.09      4.19 o 
   5   2  13        0.42       -3.14      3.66 o 
   6   2  13       14.49       20.41      4.01 o 
   7   2  13        3.90        9.94      4.19 o 
   8   2  13        6.65        8.89      4.71 o 
  -8   3  13        0.48        6.28      4.36 o 
  -7   3  13        1.11       -3.84      3.84 o 
  -6   3  13        1.30       -1.92      3.66 o 
  -5   3  13       86.23       78.21      5.06 o 
  -4   3  13      427.42      402.43      7.37 o 
  -3   3  13       13.91       14.30      3.14 o 
  -2   3  13        0.81        2.62      2.79 o 
  -1   3  13      316.61      324.34      5.96 o 
   0   3  13        9.18       25.44      2.09 o 
   1   3  13      125.10      119.90      4.19 o 
   2   3  13        2.71        3.14      2.62 o 
   3   3  13       26.50       23.03      3.31 o 
   4   3  13        2.14        4.36      3.49 o 
   5   3  13      208.86      211.07      6.99 o 
   6   3  13      158.18      180.83      6.81 o 
   7   3  13      105.88       87.99      6.11 o 
   8   3  13       75.62       66.67      6.46 o 
  -7   4  13        3.72       -1.74      4.19 o 
  -6   4  13      129.79      139.89      6.46 o 
  -5   4  13       27.59       24.25      4.36 o 
  -4   4  13      257.25      254.97      7.17 o 
  -3   4  13        2.31        1.92      3.31 o 
  -2   4  13        7.48       16.04      3.14 o 
  -1   4  13        1.48       -0.52      2.96 o 
   0   4  13       30.69       30.85      2.40 o 
   1   4  13      402.96      451.22      7.72 o 
   2   4  13       58.04       54.80      3.84 o 
   3   4  13       11.09       11.86      3.66 o 
   4   4  13      126.36      128.91      5.59 o 
   5   4  13      181.04      167.43      6.64 o 
   6   4  13        0.29        8.02      4.36 o 
   7   4  13        3.43        9.77      4.53 o 
  -7   5  13        0.00        0.00      4.71 o 
  -6   5  13       43.95       41.35      5.41 o 
  -5   5  13        5.24        3.31      4.53 o 
  -4   5  13      449.09      382.09      9.12 o 
  -3   5  13       39.32       35.59      4.19 o 
  -2   5  13       17.34       15.00      3.84 o 
  -1   5  13      192.08      202.65      6.12 o 
   0   5  13        0.22       -0.18      3.23 o 
   1   5  13        9.81       16.05      3.49 o 
   2   5  13      103.69      107.57      5.06 o 
   3   5  13      253.56      242.66      7.17 o 
   4   5  13       10.09        9.07      3.84 o 
   5   5  13       79.05       80.99      5.59 o 
   6   5  13       20.09       30.70      4.71 o 
  -5   6  13      205.41      186.65      7.86 o 
  -4   6  13       22.71       28.26      4.54 o 
  -3   6  13        0.01        7.85      3.66 o 
  -2   6  13       32.94       23.73      4.36 o 
  -1   6  13        2.96        1.22      3.84 o 
   0   6  13       93.53       87.67      3.76 o 
   1   6  13      167.65      183.13      6.64 o 
   2   6  13       15.20       20.23      4.36 o 
   3   6  13        3.35       -0.70      4.19 o 
   4   6  13       36.81       39.43      5.06 o 
   5   6  13        0.14       -4.36      4.36 o 
  -4   7  13       68.41       64.74      5.93 o 
  -3   7  13       66.76       48.51      5.24 o 
  -2   7  13        1.04       -4.19      4.19 o 
  -1   7  13       85.00      102.63      5.76 o 
   0   7  13        2.31        1.48      4.97 o 
   1   7  13        0.15       10.81      3.84 o 
   2   7  13        2.85        1.57      4.53 o 
   3   7  13        6.05        4.01      4.53 o 
  -8   0  14      811.30      938.24     14.78 o 
  -6   0  14       16.13       24.94      3.66 o 
  -4   0  14        3.30        1.40      2.62 o 
  -2   0  14     2717.58     3049.77     62.41 o 
   0   0  14      427.47      512.84      4.30 o 
   2   0  14      474.55      505.21      6.52 o 
   4   0  14        0.26       -2.96      2.96 o 
   6   0  14      241.10      230.74      7.00 o 
   8   0  14        1.71        8.54      3.84 o 
  -8   1  14        0.11       -4.53      4.53 o 
  -7   1  14        9.68       15.00      3.84 o 
  -6   1  14      210.82      214.57      6.65 o 
  -5   1  14        1.46        3.31      3.31 o 
  -4   1  14        0.08        1.57      2.62 o 
  -3   1  14      181.80      197.56      4.72 o 
  -2   1  14      726.54      769.42      7.79 o 
  -1   1  14     4056.91     4244.37     73.38 o 
   0   1  14      819.67      530.10     19.11 o 
   1   1  14       16.95       22.15      2.09 o 
   2   1  14       14.69        9.24      2.62 o 
   3   1  14       17.50       27.39      3.14 o 
   4   1  14        4.16        3.66      2.96 o 
   5   1  14       37.23       32.63      4.01 o 
   6   1  14       72.34       68.77      4.71 o 
   7   1  14        0.89       -3.31      4.01 o 
   8   1  14        0.39        2.27      4.01 o 
  -8   2  14       24.96       32.27      4.71 o 
  -7   2  14        1.36        3.31      3.66 o 
  -6   2  14       29.29       23.90      4.19 o 
  -5   2  14       24.37       27.04      3.84 o 
  -4   2  14      126.31      113.23      4.72 o 
  -3   2  14      283.63      308.11      5.96 o 
  -2   2  14      183.40      191.46      4.73 o 
  -1   2  14      211.93      228.57      4.73 o 
   0   2  14      564.08      574.55      8.47 o 
   1   2  14      214.13      214.55      4.55 o 
   2   2  14        1.80        5.75      2.44 o 
   3   2  14      362.84      375.51      6.67 o 
   4   2  14        4.72        1.92      3.14 o 
   5   2  14       11.02        6.10      3.66 o 
   6   2  14      112.05      104.08      5.76 o 
   7   2  14       51.83       51.65      5.06 o 
   8   2  14        0.80       -2.09      4.19 o 
  -8   3  14       12.03        9.94      4.36 o 
  -7   3  14        0.79       -1.40      3.84 o 
  -6   3  14       43.76       36.81      4.36 o 
  -5   3  14      244.13      229.89      6.65 o 
  -4   3  14      456.42      438.19      8.25 o 
  -3   3  14        0.00       -1.74      2.96 o 
  -2   3  14      961.92      948.00     10.10 o 
  -1   3  14      320.23      320.09      5.96 o 
   0   3  14      222.98      234.74     11.64 o 
   1   3  14      224.95      237.76      5.43 o 
   2   3  14       13.79       16.22      3.31 o 
   3   3  14       90.48       85.57      4.37 o 
   4   3  14       86.70       79.97      4.71 o 
   5   3  14       50.50       38.74      4.89 o 
   6   3  14       10.23        9.94      4.36 o 
   7   3  14       91.98       93.21      6.11 o 
   8   3  14        9.21       11.51      5.23 o 
  -7   4  14        2.57        1.92      4.19 o 
  -6   4  14       67.77       70.85      5.41 o 
  -5   4  14       25.74       17.27      4.36 o 
  -4   4  14        6.24        3.66      3.84 o 
  -3   4  14      131.34      130.86      5.42 o 
  -2   4  14       48.23       43.10      4.19 o 
  -1   4  14       50.86       57.94      3.84 o 
   0   4  14        6.94        7.24      4.71 o 
   1   4  14      240.47      246.97      6.30 o 
   2   4  14      124.51      134.52      5.07 o 
   3   4  14      128.26      132.59      5.24 o 
   4   4  14        0.02       -2.96      3.84 o 
   5   4  14       15.91       25.99      4.36 o 
   6   4  14       17.40       14.48      4.71 o 
   7   4  14       63.05       67.88      5.58 o 
  -6   5  14        7.17       11.16      4.71 o 
  -5   5  14      429.31      422.87      9.99 o 
  -4   5  14        0.01        2.79      4.53 o 
  -3   5  14      132.68      137.30      5.76 o 
  -2   5  14        3.71        7.32      3.31 o 
  -1   5  14       44.48       50.43      4.36 o 
   0   5  14        2.35        4.71      3.49 o 
   1   5  14       62.94       70.16      4.54 o 
   2   5  14      125.87      120.35      5.24 o 
   3   5  14       24.84       30.18      4.19 o 
   4   5  14       12.49       15.87      3.84 o 
   5   5  14       10.66       14.13      4.71 o 
   6   5  14        0.30       -2.62      4.53 o 
  -5   6  14      127.79      116.82      7.16 o 
  -4   6  14        1.69       10.11      4.01 o 
  -3   6  14        4.33        2.44      4.19 o 
  -2   6  14       62.98       72.07      5.06 o 
  -1   6  14       40.33       44.14      4.36 o 
   0   6  14       58.78       57.13      3.57 o 
   1   6  14       71.12       71.21      5.24 o 
   2   6  14      302.29      292.27      8.23 o 
   3   6  14       77.00       69.29      5.24 o 
   4   6  14        0.63       -4.53      4.53 o 
   5   6  14        8.28        7.67      4.71 o 
  -4   7  14       12.39       15.00      4.71 o 
  -3   7  14        0.51        0.00      4.19 o 
  -2   7  14        3.18       -2.79      4.53 o 
  -1   7  14       55.40       39.26      4.89 o 
   0   7  14        7.33        6.38      3.02 o 
   1   7  14       13.31        9.24      4.71 o 
   2   7  14       10.72       16.92      4.71 o 
   3   7  14        0.64       -0.70      4.53 o 
  -7   0  15      104.47      108.60      6.46 o 
  -5   0  15       77.29       69.83      4.36 o 
  -3   0  15      201.88      207.61      4.73 o 
  -1   0  15     1321.26     1506.76     10.59 o 
   1   0  15       66.00       81.21      3.14 o 
   3   0  15       61.58       59.01      3.49 o 
   5   0  15      114.45       97.12      4.89 o 
   7   0  15      117.31      120.84      5.94 o 
  -8   1  15       70.02       80.45      5.93 o 
  -7   1  15        0.07        5.06      3.66 o 
  -6   1  15       78.59       87.28      5.24 o 
  -5   1  15      137.70      133.67      5.24 o 
  -4   1  15      472.02      498.56      7.73 o 
  -3   1  15        2.89        6.45      2.44 o 
  -2   1  15       28.79       32.10      2.79 o 
  -1   1  15       61.59       65.66      3.14 o 
   1   1  15     1725.42     1791.76     11.75 o 
   2   1  15      164.56      175.65      4.37 o 
   3   1  15      766.22      835.51      9.01 o 
   4   1  15       59.53       51.67      4.01 o 
   5   1  15        9.36       11.34      3.49 o 
   6   1  15      121.55      113.35      5.59 o 
   7   1  15        8.19       15.35      3.84 o 
   8   1  15        0.41       -1.57      4.36 o 
  -8   2  15        3.99       -0.70      4.53 o 
  -7   2  15       22.34       15.70      4.54 o 
  -6   2  15      114.17      114.91      5.59 o 
  -5   2  15       53.39       49.56      4.36 o 
  -4   2  15      157.93      149.29      5.24 o 
  -3   2  15      148.54      156.12      4.90 o 
  -2   2  15       17.98        3.49      2.79 o 
  -1   2  15       95.00      123.34      4.02 o 
   0   2  15       86.58     -200.36    200.36 o 
   1   2  15       53.81       66.51      3.32 o 
   2   2  15       60.75       65.64      3.32 o 
   3   2  15        2.53        3.49      2.96 o 
   4   2  15       29.78       27.39      3.49 o 
   5   2  15       61.17       58.47      4.36 o 
   6   2  15       25.56       26.86      4.54 o 
   7   2  15        0.08        0.00      4.19 o 
   8   2  15       22.21       20.41      4.88 o 
  -8   3  15       25.64       32.44      5.23 o 
  -7   3  15        6.66       13.60      4.01 o 
  -6   3  15       36.83       36.81      4.54 o 
  -5   3  15        0.10       -4.01      4.01 o 
  -4   3  15      287.72      291.90      7.18 o 
  -3   3  15      292.13      285.72      6.48 o 
  -2   3  15        5.34       12.38      3.14 o 
  -1   3  15        0.55        0.87      2.62 o 
   0   3  15      388.49      393.92      8.78 o 
   1   3  15        8.79        8.72      2.96 o 
   2   3  15      148.53      152.96      4.89 o 
   3   3  15       10.27       12.91      3.14 o 
   4   3  15        3.92        6.45      3.49 o 
   5   3  15        0.29        0.35      4.01 o 
   6   3  15        2.91       10.29      4.53 o 
   7   3  15        6.10       10.81      4.88 o 
  -7   4  15       34.67       34.89      5.23 o 
  -6   4  15       53.95       60.02      5.06 o 
  -5   4  15      340.22      285.79      7.88 o 
  -4   4  15       85.18       87.11      5.24 o 
  -3   4  15        0.44       -0.87      4.01 o 
  -2   4  15      923.66      870.20     10.96 o 
  -1   4  15       23.70       22.33      3.49 o 
   0   4  15        9.32       11.82      2.47 o 
   1   4  15      185.55      195.16      5.95 o 
   2   4  15       78.96       79.96      4.54 o 
   3   4  15       11.26       14.48      3.84 o 
   4   4  15        3.43        8.37      3.31 o 
   5   4  15       15.66       18.84      4.19 o 
   6   4  15        0.02       -4.36      4.36 o 
   7   4  15       10.05        1.74      4.88 o 
  -6   5  15        8.29        9.77      4.36 o 
  -5   5  15       27.86       28.26      5.06 o 
  -4   5  15      512.01      477.96     10.00 o 
  -3   5  15       53.67       52.35      4.71 o 
  -2   5  15        4.46       -2.09      3.84 o 
  -1   5  15       11.05       10.29      3.66 o 
   0   5  15        5.67        2.14      2.53 o 
   1   5  15        5.30        5.93      3.49 o 
   2   5  15        8.47        4.88      3.66 o 
   3   5  15      196.42      191.59      6.82 o 
   4   5  15        0.02        4.88      3.84 o 
   5   5  15       62.85       76.26      5.58 o 
   6   5  15        0.00       -0.35      4.53 o 
  -5   6  15       65.17       61.60      5.93 o 
  -4   6  15        0.14       -4.36      4.36 o 
  -3   6  15      161.27      150.60      6.46 o 
  -2   6  15      114.50       97.96      5.59 o 
  -1   6  15      103.08       89.04      5.59 o 
   0   6  15       10.45       17.68      2.90 o 
   1   6  15       26.91       27.21      4.54 o 
   2   6  15        7.05       13.08      4.19 o 
   3   6  15        1.67        5.93      4.01 o 
   4   6  15        0.65        4.01      4.01 o 
   5   6  15       21.69       27.91      5.06 o 
  -3   7  15        0.30       -4.36      4.36 o 
  -2   7  15        0.57        6.45      4.19 o 
  -1   7  15        5.64        8.55      4.01 o 
   0   7  15       28.24       30.68      3.38 o 
   1   7  15        0.73       -4.53      4.53 o 
   2   7  15        5.26        9.94      4.53 o 
   3   7  15        2.66        3.66      4.53 o 
  -8   0  16      293.76      331.17      9.80 o 
  -6   0  16      353.21      376.14      8.23 o 
  -4   0  16        5.27        2.96      2.79 o 
  -2   0  16      748.52      932.52      8.85 o 
   0   0  16     1163.18     1302.14     32.35 o 
   2   0  16        9.11        3.31      2.62 o 
   4   0  16      301.94      290.49      6.48 o 
   6   0  16      100.49      109.48      5.41 o 
   8   0  16       30.07       27.39      4.88 o 
  -8   1  16        0.58        1.40      4.53 o 
  -7   1  16       72.42       80.63      5.58 o 
  -6   1  16      394.82      428.55      8.94 o 
  -5   1  16       55.38       63.52      4.36 o 
  -4   1  16       59.69       58.65      4.01 o 
  -3   1  16      261.90      292.57      5.78 o 
  -2   1  16      134.89      153.68      4.20 o 
  -1   1  16      270.84      286.88      5.26 o 
   0   1  16     1228.13     1359.79     24.14 o 
   1   1  16      531.54      574.79      7.58 o 
   2   1  16      779.49      809.33      8.67 o 
   3   1  16        4.13        5.58      3.31 o 
   4   1  16        0.07        5.41      2.96 o 
   5   1  16        1.88       11.16      3.49 o 
   6   1  16       22.50       26.16      4.19 o 
   7   1  16        5.99       11.16      3.84 o 
   8   1  16        0.45       -4.53      4.53 o 
  -8   2  16        0.05        5.58      4.19 o 
  -7   2  16       57.44       58.28      4.89 o 
  -6   2  16       38.92       49.37      4.36 o 
  -5   2  16        0.27       -2.62      3.49 o 
  -4   2  16      178.03      157.19      5.42 o 
  -3   2  16      138.49      146.47      4.89 o 
  -2   2  16       98.50      110.93      4.02 o 
  -1   2  16        7.60       -1.22      2.62 o 
   0   2  16      741.92      666.95     11.23 o 
   1   2  16      283.97      321.51      5.79 o 
   2   2  16        0.07        2.62      2.62 o 
   3   2  16       92.44       84.53      4.19 o 
   4   2  16       12.20       14.30      3.66 o 
   5   2  16        8.12        4.01      3.49 o 
   6   2  16       32.83       47.28      4.19 o 
   7   2  16       37.55       33.15      4.88 o 
   8   2  16       11.75       11.16      4.88 o 
  -8   3  16        0.98       -3.31      4.53 o 
  -7   3  16        7.26        9.77      4.01 o 
  -6   3  16        5.69        2.62      3.84 o 
  -5   3  16       18.76       16.05      4.01 o 
  -4   3  16      412.29      404.64      8.07 o 
  -3   3  16      122.01      129.46      5.07 o 
  -2   3  16      250.23      250.90      6.13 o 
  -1   3  16       61.50       82.92      3.84 o 
   0   3  16       22.90       32.10      2.43 o 
   1   3  16        8.49        5.93      2.96 o 
   2   3  16      140.80      148.38      5.07 o 
   3   3  16        4.08        5.75      3.14 o 
   4   3  16        7.71        6.80      3.49 o 
   5   3  16       13.21       18.14      3.84 o 
   6   3  16      141.36      144.45      6.46 o 
   7   3  16       36.37       32.80      5.41 o 
  -7   4  16       18.60       10.64      5.06 o 
  -6   4  16       12.31       22.67      4.36 o 
  -5   4  16        0.05       -4.19      4.19 o 
  -4   4  16      105.44      114.03      5.41 o 
  -3   4  16       24.60       23.03      4.71 o 
  -2   4  16      203.58      194.48      6.47 o 
  -1   4  16      138.25      144.51      5.24 o 
   0   4  16      141.31      152.56      3.71 o 
   1   4  16       72.45       87.28      4.71 o 
   2   4  16      178.44      187.41      5.94 o 
   3   4  16      297.18      286.09      7.18 o 
   4   4  16        7.46        5.58      3.66 o 
   5   4  16       35.96       33.32      4.71 o 
   6   4  16       12.97       19.88      4.19 o 
   7   4  16        0.12        3.66      4.36 o 
  -6   5  16       18.81       20.06      4.88 o 
  -5   5  16        1.72        5.41      4.19 o 
  -4   5  16        9.15       14.65      4.53 o 
  -3   5  16      493.48      474.08      9.47 o 
  -2   5  16        5.35        3.14      3.66 o 
  -1   5  16       55.44       48.69      4.71 o 
   0   5  16       29.34       39.42      3.02 o 
   1   5  16        0.03        6.45      3.31 o 
   2   5  16       81.07       77.33      5.06 o 
   3   5  16       28.19       35.76      4.54 o 
   4   5  16       51.39       43.27      4.89 o 
   5   5  16        0.01        3.84      4.19 o 
   6   5  16       16.19       12.91      5.06 o 
  -5   6  16        9.41        6.63      4.88 o 
  -4   6  16        4.44       -0.35      4.19 o 
  -3   6  16       12.15       12.38      4.88 o 
  -2   6  16       86.66       86.23      5.93 o 
  -1   6  16       15.99       17.27      4.36 o 
   0   6  16        0.63        6.90      5.14 o 
   1   6  16        1.04        2.62      4.01 o 
   2   6  16       59.24       51.30      5.24 o 
   3   6  16        5.57        5.06      4.36 o 
   4   6  16       20.26       16.22      4.71 o 
   5   6  16       18.75       16.92      4.88 o 
  -3   7  16        0.01       -4.19      4.36 o 
  -2   7  16        0.14        3.49      4.01 o 
  -1   7  16        2.21       -4.36      4.36 o 
   0   7  16       18.55       23.71      3.51 o 
   1   7  16       28.36       23.90      4.88 o 
   2   7  16        2.35        2.27      4.36 o 
   3   7  16        0.45        2.27      4.88 o 
  -7   0  17      288.63      286.61      8.75 o 
  -5   0  17       63.77       69.99      4.19 o 
  -3   0  17       46.76       46.42      3.14 o 
  -1   0  17       10.25        9.59      2.44 o 
   1   0  17     2684.64     2844.95     15.60 o 
   3   0  17      579.39      563.64      7.92 o 
   5   0  17      115.23      113.53      5.24 o 
   7   0  17        7.64       11.51      4.36 o 
  -8   1  17       23.48       22.33      5.06 o 
  -7   1  17       55.90       67.01      5.41 o 
  -6   1  17      220.87      225.24      7.87 o 
  -5   1  17       46.11       54.97      4.54 o 
  -4   1  17       13.89       12.38      3.14 o 
  -3   1  17       61.83       73.14      3.84 o 
  -2   1  17      128.52      131.80      4.20 o 
  -1   1  17      867.97      943.43      9.22 o 
   0   1  17       21.18      152.79     40.39 o 
   1   1  17     1485.91     1526.33     11.66 o 
   2   1  17       68.57       62.16      4.02 o 
   3   1  17      522.93      513.59      7.91 o 
   4   1  17       16.67       12.04      3.49 o 
   5   1  17      232.04      222.69      6.47 o 
   6   1  17        2.18        2.79      3.66 o 
   7   1  17       11.11       25.29      4.19 o 
   8   1  17       53.11       50.60      5.58 o 
  -8   2  17       16.64       23.37      4.53 o 
  -7   2  17        4.70       10.99      4.01 o 
  -6   2  17        8.66        8.55      3.66 o 
  -5   2  17        1.41        3.14      3.49 o 
  -4   2  17      128.16      119.85      5.42 o 
  -3   2  17        0.03       -0.17      3.14 o 
  -2   2  17      397.14      405.59      6.85 o 
  -1   2  17      168.11      172.81      4.72 o 
   0   2  17      714.83      725.16     22.35 o 
   1   2  17      101.32      123.34      4.54 o 
   2   2  17      148.22      155.94      4.72 o 
   3   2  17      176.05      182.56      5.42 o 
   4   2  17        2.77       -0.87      3.49 o 
   5   2  17        0.00       -3.49      3.49 o 
   6   2  17        9.68       14.13      3.84 o 
   7   2  17       44.29       49.02      5.23 o 
  -7   3  17        7.03        6.63      4.01 o 
  -6   3  17       10.20       12.38      4.01 o 
  -5   3  17        8.04       11.68      3.66 o 
  -4   3  17       37.83       28.09      5.06 o 
  -3   3  17        5.80        4.36      3.49 o 
  -2   3  17      123.87      121.96      4.89 o 
  -1   3  17       21.77       24.25      2.97 o 
   0   3  17       29.83       59.48      2.77 o 
   1   3  17        3.65        4.01      2.96 o 
   2   3  17        2.38       10.64      3.49 o 
   3   3  17        0.37        0.52      3.31 o 
   4   3  17        1.01        1.22      3.49 o 
   5   3  17        3.69        6.80      3.66 o 
   6   3  17        1.55        7.15      4.36 o 
   7   3  17        0.13        3.31      4.36 o 
  -7   4  17        0.11        2.62      4.36 o 
  -6   4  17       38.39       38.38      4.71 o 
  -5   4  17      165.53      166.86      6.64 o 
  -4   4  17        3.07        5.23      4.01 o 
  -3   4  17     1249.40     1205.74     13.83 o 
  -2   4  17     1707.98     1704.02     15.53 o 
  -1   4  17      182.27      169.42      5.77 o 
   0   4  17       91.06       85.49      3.33 o 
   1   4  17       13.69       11.86      3.66 o 
   2   4  17       34.68       34.20      4.19 o 
   3   4  17        1.29        6.28      3.49 o 
   4   4  17       47.81       38.91      4.54 o 
   5   4  17      121.74      112.11      6.11 o 
   6   4  17        3.66        7.15      4.36 o 
  -6   5  17       42.73       31.93      5.41 o 
  -5   5  17        0.57       -0.17      4.19 o 
  -4   5  17       33.77       29.31      5.06 o 
  -3   5  17       65.26       67.71      5.41 o 
  -2   5  17        2.92        3.14      3.66 o 
  -1   5  17        7.69        5.58      3.84 o 
   0   5  17       92.11      103.24      7.68 o 
   1   5  17       11.09       12.73      4.01 o 
   2   5  17        7.24        6.80      3.49 o 
   3   5  17       48.62       42.57      4.89 o 
   4   5  17        4.57        3.49      4.19 o 
   5   5  17       27.17       24.59      4.88 o 
   6   5  17        2.12       -1.40      4.71 o 
  -5   6  17       10.15        8.02      4.88 o 
  -4   6  17        0.02       -1.05      4.19 o 
  -3   6  17      104.36       97.77      5.94 o 
  -2   6  17      358.22      329.54      8.76 o 
  -1   6  17       13.37       19.01      4.36 o 
   0   6  17        0.70        1.96      2.77 o 
   1   6  17       16.93       10.12      4.01 o 
   2   6  17       43.13       42.05      4.89 o 
   3   6  17        2.11        5.41      4.19 o 
   4   6  17        1.55        0.87      4.36 o 
  -3   7  17        0.02       -0.35      4.19 o 
  -2   7  17        1.99        0.70      4.01 o 
  -1   7  17        0.00       -3.84      4.36 o 
   0   7  17        0.33        0.35      3.08 o 
   1   7  17       29.38       40.82      5.41 o 
   2   7  17       12.03       21.97      4.71 o 
  -8   0  18       14.35        5.23      5.06 o 
  -6   0  18      284.51      322.54      8.23 o 
  -4   0  18      154.62      152.95      5.24 o 
  -2   0  18       82.89       62.70      3.49 o 
   0   0  18      834.67      897.48     36.24 o 
   2   0  18      652.63      619.49      8.11 o 
   4   0  18       31.43       33.67      4.01 o 
   6   0  18       13.72       16.57      4.01 o 
   8   0  18       95.09      107.18      6.63 o 
  -8   1  18       24.10       36.63      5.06 o 
  -7   1  18       80.52       81.86      5.76 o 
  -6   1  18      863.58      925.77     12.52 o 
  -5   1  18      301.39      306.61      7.53 o 
  -4   1  18       89.26       88.70      4.54 o 
  -3   1  18       58.51       69.12      3.84 o 
  -2   1  18      519.37      539.06      7.39 o 
  -1   1  18        8.32       11.69      2.62 o 
   0   1  18        0.65       -3.49      3.49 o 
   1   1  18      479.38      535.85      7.74 o 
   2   1  18      680.23      730.25      9.00 o 
   3   1  18        7.52        8.89      3.49 o 
   4   1  18       24.61       20.76      3.84 o 
   5   1  18       28.29       27.56      4.01 o 
   6   1  18        1.04       -3.14      3.84 o 
   7   1  18       11.35       16.57      4.53 o 
   8   1  18        3.97        8.37      4.71 o 
  -8   2  18       10.95       13.60      4.71 o 
  -7   2  18       45.38       46.76      4.89 o 
  -6   2  18       62.01       68.93      5.24 o 
  -5   2  18       38.41       41.70      4.19 o 
  -4   2  18      233.08      221.68      6.47 o 
  -3   2  18       48.57       49.04      3.84 o 
  -2   2  18      103.90      112.32      4.54 o 
  -1   2  18      192.69      211.53      5.25 o 
   0   2  18      107.52      237.54     40.79 o 
   1   2  18      205.26      214.37      5.42 o 
   2   2  18       86.04       79.80      4.37 o 
   3   2  18       49.02       53.05      4.01 o 
   4   2  18        9.98        5.93      3.49 o 
   5   2  18       77.80       72.61      4.89 o 
   6   2  18        0.07       -2.09      4.19 o 
   7   2  18        6.65       13.78      4.36 o 
  -7   3  18       12.81       18.31      4.71 o 
  -6   3  18       22.21       16.74      4.36 o 
  -5   3  18       24.93       27.21      4.19 o 
  -4   3  18     1231.56     1245.36     13.83 o 
  -3   3  18      179.05      182.00      6.12 o 
  -2   3  18      170.99      167.14      5.25 o 
  -1   3  18      347.55      370.31      7.19 o 
   0   3  18      752.79      821.67     19.68 o 
   1   3  18        4.49        5.23      3.31 o 
   2   3  18      186.13      187.11      5.60 o 
   3   3  18       35.08       43.09      3.84 o 
   4   3  18        0.13       -3.49      3.49 o 
   5   3  18      138.47      131.01      6.11 o 
   6   3  18       40.58       42.57      4.88 o 
   7   3  18        5.62        5.93      4.71 o 
  -7   4  18        2.49        2.44      4.36 o 
  -6   4  18       38.03       46.23      5.06 o 
  -5   4  18       18.64       14.13      4.36 o 
  -4   4  18       60.17       56.72      5.06 o 
  -3   4  18      173.97      183.70      6.47 o 
  -2   4  18      158.82      177.73      6.12 o 
  -1   4  18       80.26       74.55      5.24 o 
   0   4  18        0.00        1.16      5.06 o 
   1   4  18        3.16        4.71      3.31 o 
   2   4  18        8.61        3.66      3.66 o 
   3   4  18        0.79       -1.05      3.84 o 
   4   4  18        8.79        4.53      4.01 o 
   5   4  18        9.65        6.63      4.53 o 
   6   4  18        0.95        1.22      4.19 o 
  -6   5  18        2.81        1.57      4.36 o 
  -5   5  18        0.14        2.62      4.19 o 
  -4   5  18      210.09      201.55      7.52 o 
  -3   5  18      366.27      311.42      8.41 o 
  -2   5  18        4.74        4.88      4.19 o 
  -1   5  18      127.14      114.58      5.59 o 
   0   5  18      117.79      112.13      7.07 o 
   1   5  18      112.23      107.75      5.24 o 
   2   5  18        4.20       13.25      3.84 o 
   3   5  18       18.95       19.53      4.36 o 
   4   5  18      203.32      176.53      7.17 o 
   5   5  18       12.96        8.20      4.71 o 
  -4   6  18        0.18        0.87      4.01 o 
  -3   6  18        2.86       -2.62      4.19 o 
  -2   6  18       37.76       31.93      5.23 o 
  -1   6  18        2.34        6.10      4.19 o 
   0   6  18       38.27       34.42      3.39 o 
   1   6  18        1.36        0.87      4.01 o 
   2   6  18        3.64        0.70      4.36 o 
   3   6  18        5.24        6.80      4.53 o 
   4   6  18        8.48        6.63      4.71 o 
  -2   7  18        0.08       -1.74      4.19 o 
  -1   7  18        0.65       -2.96      4.53 o 
   0   7  18        3.80        6.44      3.57 o 
   1   7  18        8.20        8.72      4.53 o 
   2   7  18        0.00        1.92      4.36 o 
  -7   0  19       87.29       85.36      5.93 o 
  -5   0  19      187.05      195.98      6.12 o 
  -3   0  19       32.15       42.22      3.49 o 
  -1   0  19     1168.77     1277.33     11.04 o 
   1   0  19      161.95      188.01      4.90 o 
   3   0  19      106.82       94.85      4.54 o 
   5   0  19       71.45       58.47      4.71 o 
   7   0  19       43.22       28.96      4.71 o 
  -8   1  19        2.89        5.41      4.36 o 
  -7   1  19        0.00       -4.36      4.36 o 
  -6   1  19      208.31      229.20      7.34 o 
  -5   1  19       55.22       57.24      5.24 o 
  -4   1  19      122.99      123.86      4.89 o 
  -3   1  19       52.62       44.68      3.84 o 
  -2   1  19       94.65       97.11      4.19 o 
  -1   1  19      269.25      324.33      5.96 o 
   0   1  19        0.07       -6.54      6.54 o 
   1   1  19      175.87      176.49      5.25 o 
   2   1  19       13.46       10.29      3.31 o 
   3   1  19      202.44      177.02      5.77 o 
   4   1  19       17.84       28.78      3.66 o 
   5   1  19       15.64       13.60      4.01 o 
   6   1  19        6.52        9.24      3.84 o 
   7   1  19        6.46       11.16      4.36 o 
  -8   2  19        3.73        6.80      4.88 o 
  -7   2  19       23.44       26.34      4.54 o 
  -6   2  19        5.30       10.81      3.84 o 
  -5   2  19      110.14      101.29      5.59 o 
  -4   2  19      314.47      335.77      7.36 o 
  -3   2  19      314.15      337.81      6.83 o 
  -2   2  19      554.11      555.42      8.44 o 
  -1   2  19        0.02       -2.96      2.96 o 
   0   2  19        0.07      -66.53     66.53 o 
   1   2  19        0.08        5.06      2.96 o 
   2   2  19       10.72       12.91      3.31 o 
   3   2  19      299.48      300.21      7.01 o 
   4   2  19        0.16        2.79      3.66 o 
   5   2  19        2.74        4.36      3.84 o 
   6   2  19       27.39       33.49      4.54 o 
   7   2  19        1.08       -3.14      4.36 o 
  -7   3  19        6.97        7.67      4.36 o 
  -6   3  19        3.25       -3.49      4.19 o 
  -5   3  19      183.64      182.29      6.47 o 
  -4   3  19        0.05       -2.44      4.53 o 
  -3   3  19       19.22       18.84      4.36 o 
  -2   3  19      180.07      169.25      5.94 o 
  -1   3  19        4.92       -4.19      4.19 o 
   0   3  19     1127.41     1137.24      9.39 o 
   1   3  19      192.41      189.75      5.95 o 
   2   3  19       23.06       22.15      4.01 o 
   3   3  19        3.33       -1.40      3.49 o 
   4   3  19       39.46       48.15      4.19 o 
   5   3  19       10.76       13.43      4.36 o 
   6   3  19        0.74        2.27      4.01 o 
   7   3  19       13.59       17.44      5.23 o 
  -7   4  19        0.50        2.27      4.36 o 
  -6   4  19        2.37       -4.19      4.19 o 
  -5   4  19        1.06       -1.40      4.01 o 
  -4   4  19        2.73        4.36      4.19 o 
  -3   4  19      221.01      229.09      7.34 o 
  -2   4  19       59.48       59.86      4.89 o 
  -1   4  19      737.75      723.13     10.75 o 
   0   4  19       68.15       68.02      3.75 o 
   1   4  19        3.02        6.63      3.49 o 
   2   4  19        0.04        1.57      3.49 o 
   3   4  19       35.09       32.62      4.36 o 
   4   4  19       18.30       13.26      4.19 o 
   5   4  19        3.49        2.27      4.19 o 
   6   4  19        8.27       11.68      4.53 o 
  -6   5  19        1.27       -1.40      4.36 o 
  -5   5  19        4.83        0.35      4.53 o 
  -4   5  19      157.42      156.53      6.81 o 
  -3   5  19       18.18       20.76      4.71 o 
  -2   5  19      111.12      109.66      5.94 o 
  -1   5  19       30.32       24.25      4.54 o 
   0   5  19      718.70      757.53     19.71 o 
   1   5  19       28.36       32.97      4.54 o 
   2   5  19        1.61       -1.05      3.66 o 
   3   5  19        5.42        5.06      3.84 o 
   4   5  19        1.63       10.29      4.36 o 
   5   5  19       23.22       22.15      4.88 o 
  -4   6  19        1.76        2.96      4.19 o 
  -3   6  19       15.38        8.02      4.53 o 
  -2   6  19        6.52       12.56      4.19 o 
  -1   6  19       61.58       54.62      5.41 o 
   0   6  19        0.41        4.10      4.36 o 
   1   6  19        4.53        0.70      4.01 o 
   2   6  19        4.50       -2.96      4.36 o 
   3   6  19        2.27        0.17      4.19 o 
   4   6  19       22.53       25.29      4.88 o 
  -2   7  19        8.80       10.99      4.71 o 
  -1   7  19        8.48        6.80      4.71 o 
   0   7  19       33.89       35.21      3.69 o 
   1   7  19        7.40       16.74      4.53 o 
  -8   0  20       52.80       58.80      5.76 o 
  -6   0  20      451.95      467.47      9.82 o 
  -4   0  20      381.16      373.30      7.72 o 
  -2   0  20      163.52      179.75      5.07 o 
   0   0  20      295.97      325.34      4.71 o 
   2   0  20       71.43       79.96      4.19 o 
   4   0  20      766.44      743.93     10.75 o 
   6   0  20        0.35       -2.44      3.84 o 
  -8   1  20        2.35        5.58      4.53 o 
  -7   1  20       11.82       13.95      4.36 o 
  -6   1  20       16.60       15.70      4.19 o 
  -5   1  20      254.47      233.05      7.17 o 
  -4   1  20      538.61      571.44      9.14 o 
  -3   1  20       87.24       89.05      4.54 o 
  -2   1  20        8.67        9.94      3.14 o 
  -1   1  20      161.24      157.37      4.90 o 
   0   1  20       26.94       33.89      2.10 o 
   1   1  20      168.88      177.32      5.25 o 
   2   1  20      141.66      132.13      4.89 o 
   3   1  20      257.48      252.77      6.48 o 
   4   1  20       12.22       15.35      3.66 o 
   5   1  20        3.29       -0.52      3.66 o 
   6   1  20        0.35        1.40      4.01 o 
   7   1  20       57.25       53.39      5.41 o 
  -7   2  20       28.30       31.92      4.88 o 
  -6   2  20       54.50       65.43      5.23 o 
  -5   2  20        0.35       -0.35      4.01 o 
  -4   2  20      991.71      984.66     12.37 o 
  -3   2  20      106.64      121.21      5.24 o 
  -2   2  20       99.80       83.83      5.06 o 
  -1   2  20       73.83       92.88      4.36 o 
   0   2  20      106.38      113.64      3.33 o 
   1   2  20       27.11       24.60      3.66 o 
   2   2  20        5.34        0.00      3.31 o 
   3   2  20      260.78      250.82      6.65 o 
   4   2  20      214.05      218.60      6.47 o 
   5   2  20        8.61        9.42      4.19 o 
   6   2  20        0.04        0.52      4.01 o 
   7   2  20        1.57        2.27      4.88 o 
  -7   3  20        0.00       -0.35      4.36 o 
  -6   3  20        8.30        6.63      4.36 o 
  -5   3  20       79.77       78.02      5.41 o 
  -4   3  20       10.56       12.91      4.01 o 
  -3   3  20       36.06       34.37      4.71 o 
  -2   3  20      843.92      894.65     11.30 o 
  -1   3  20     1260.61     1266.60     13.14 o 
   0   3  20      259.00        3.13    262.84 o 
   1   3  20      348.00      371.05      7.71 o 
   2   3  20      120.31      121.23      5.24 o 
   3   3  20       57.73       61.25      4.71 o 
   4   3  20       18.41       20.41      4.01 o 
   5   3  20        0.09        1.74      3.84 o 
   6   3  20        1.55       -3.14      4.19 o 
   7   3  20       81.21       68.76      6.28 o 
  -6   4  20        4.57       -0.35      4.36 o 
  -5   4  20        3.31        3.49      3.84 o 
  -4   4  20       88.98       97.06      5.59 o 
  -3   4  20       48.45       44.84      5.06 o 
  -2   4  20        9.93        4.88      4.19 o 
  -1   4  20      275.00      261.32      7.53 o 
   0   4  20       28.91       33.89      3.84 o 
   1   4  20        4.08        1.22      3.84 o 
   2   4  20      127.76      117.20      5.59 o 
   3   4  20       31.11       31.57      4.19 o 
   4   4  20        2.49       -4.19      4.19 o 
   5   4  20        3.85        2.44      4.19 o 
   6   4  20       18.44       18.49      4.88 o 
  -5   5  20        8.70        5.06      4.36 o 
  -4   5  20        0.58        1.57      4.19 o 
  -3   5  20        9.54        3.49      4.53 o 
  -2   5  20      142.89      166.65      6.46 o 
  -1   5  20      207.46      191.96      7.34 o 
   0   5  20       19.98       35.33      4.27 o 
   1   5  20        3.58       -3.14      4.19 o 
   2   5  20        4.35        2.44      4.36 o 
   3   5  20        4.30        7.15      4.01 o 
   4   5  20       50.51       52.17      5.23 o 
   5   5  20       14.15       21.63      4.19 o 
  -4   6  20        0.92       -4.36      4.36 o 
  -3   6  20        0.07       -4.19      4.19 o 
  -2   6  20       32.70       35.76      4.88 o 
  -1   6  20       53.25       46.06      5.41 o 
   0   6  20       12.41       18.26      3.08 o 
   1   6  20        0.00       -3.66      4.36 o 
   2   6  20        0.14        1.22      4.19 o 
   3   6  20        4.76        9.59      4.36 o 
   4   6  20        5.74        1.57      5.06 o 
  -1   7  20       13.84       12.21      4.88 o 
   0   7  20       39.34       45.43      3.88 o 
  -7   0  21      103.14      107.19      6.11 o 
  -5   0  21      484.92      472.22      9.12 o 
  -3   0  21       17.96       13.08      3.49 o 
  -1   0  21      204.76      212.60      5.42 o 
   1   0  21      128.23      139.10      4.89 o 
   3   0  21       74.66       69.65      4.36 o 
   5   0  21      160.57      149.22      6.12 o 
   7   0  21       65.26       54.79      5.41 o 
  -7   1  21       15.52       19.36      4.53 o 
  -6   1  21        6.73        1.22      4.19 o 
  -5   1  21      123.40      109.86      5.76 o 
  -4   1  21      410.20      449.31      8.94 o 
  -3   1  21       15.18       15.17      3.49 o 
  -2   1  21       41.79       41.18      3.66 o 
  -1   1  21       22.89       17.44      3.31 o 
   0   1  21       11.45       -2.79      2.79 o 
   1   1  21        1.44        3.84      3.14 o 
   2   1  21       71.53       76.99      4.54 o 
   3   1  21       80.00       66.34      4.89 o 
   4   1  21        7.11        0.17      3.49 o 
   5   1  21       55.53       62.30      4.71 o 
   6   1  21        8.07        7.67      4.01 o 
   7   1  21        1.43        8.54      4.53 o 
  -7   2  21       35.32       39.77      5.06 o 
  -6   2  21       12.75        9.07      3.84 o 
  -5   2  21        3.29        5.41      3.66 o 
  -4   2  21      283.22      281.47      7.53 o 
  -3   2  21     1254.06     1250.02     13.49 o 
  -2   2  21     1165.93     1144.52     12.42 o 
  -1   2  21      182.68      191.66      5.77 o 
   0   2  21        2.43       -3.32      3.32 o 
   1   2  21       30.12       40.30      3.84 o 
   2   2  21      281.37      299.08      6.83 o 
   3   2  21       63.95       64.05      4.89 o 
   4   2  21        3.17        5.23      4.01 o 
   5   2  21       68.47       60.21      4.71 o 
   6   2  21       11.57        9.77      4.36 o 
   7   2  21       36.74       32.10      5.23 o 
  -7   3  21        1.27        2.62      4.36 o 
  -6   3  21       92.95      102.99      5.94 o 
  -5   3  21       23.42       29.48      4.19 o 
  -4   3  21       19.33       12.73      4.01 o 
  -3   3  21      245.32      256.31      6.82 o 
  -2   3  21      103.97      106.70      5.41 o 
  -1   3  21      102.30      103.04      5.59 o 
   0   3  21     1181.55     1262.27     34.23 o 
   1   3  21       16.06       34.71      4.71 o 
   2   3  21        3.36       -2.62      3.84 o 
   3   3  21       19.02       26.86      3.84 o 
   4   3  21       13.01        8.55      4.01 o 
   5   3  21        9.64       10.81      4.19 o 
   6   3  21        0.55        4.71      4.36 o 
  -6   4  21        6.36       10.46      4.19 o 
  -5   4  21       10.96       13.78      4.01 o 
  -4   4  21        1.54        1.05      4.19 o 
  -3   4  21      126.29      114.22      5.76 o 
  -2   4  21        5.59        6.63      4.36 o 
  -1   4  21       86.11       73.85      5.06 o 
   0   4  21        0.23       -1.68      6.89 o 
   1   4  21      229.63      220.03      6.82 o 
   2   4  21       99.55       94.46      5.41 o 
   3   4  21       53.59       54.62      5.06 o 
   4   4  21        2.58        2.27      4.01 o 
   5   4  21       12.20       10.81      4.53 o 
   6   4  21       23.44       15.52      5.23 o 
  -5   5  21        0.00       -3.49      4.53 o 
  -4   5  21       62.49       61.08      5.41 o 
  -3   5  21       15.23       15.70      4.53 o 
  -2   5  21        0.63       -1.92      4.36 o 
  -1   5  21        8.57       15.35      4.36 o 
   0   5  21        0.83        3.23      2.84 o 
   1   5  21        7.92        3.84      3.84 o 
   2   5  21       89.86       88.85      5.41 o 
   3   5  21       11.65       14.82      4.01 o 
   4   5  21        4.38       -2.09      4.71 o 
   5   5  21        0.03        2.44      4.19 o 
  -4   6  21        2.93       16.92      4.53 o 
  -3   6  21        1.36        4.01      4.36 o 
  -2   6  21        0.75       -1.05      4.36 o 
  -1   6  21       86.67       99.14      6.11 o 
   0   6  21       21.77       24.11      3.45 o 
   1   6  21       20.47       23.55      4.71 o 
   2   6  21       32.40       34.89      5.06 o 
   3   6  21        1.96        8.37      4.71 o 
  -6   0  22        6.58        7.67      4.01 o 
  -4   0  22        0.57       -3.49      3.49 o 
  -2   0  22       95.70      109.15      4.72 o 
   0   0  22      722.88      696.47     14.64 o 
   2   0  22      100.45      103.74      4.72 o 
   4   0  22       70.97       64.93      4.89 o 
   6   0  22        4.50        2.27      3.84 o 
  -7   1  22        1.39       -2.96      4.36 o 
  -6   1  22        1.07        0.17      4.01 o 
  -5   1  22       85.69       74.02      5.76 o 
  -4   1  22      264.00      266.88      7.53 o 
  -3   1  22      408.95      415.37      8.07 o 
  -2   1  22        4.45        4.36      3.31 o 
  -1   1  22        2.67       -1.57      3.31 o 
   0   1  22        9.68        1.08      4.01 o 
   1   1  22       83.18       79.45      4.37 o 
   2   1  22       55.87       48.87      4.01 o 
   3   1  22       56.56       59.69      4.54 o 
   4   1  22        0.68        1.05      3.49 o 
   5   1  22        0.17        8.54      3.66 o 
   6   1  22       28.23       26.69      4.71 o 
   7   1  22        2.28        4.19      4.36 o 
  -7   2  22        0.12       -1.74      4.53 o 
  -6   2  22       54.52       55.66      5.23 o 
  -5   2  22        0.10        0.87      3.84 o 
  -4   2  22      539.18      545.09      9.83 o 
  -3   2  22       73.11       80.82      5.24 o 
  -2   2  22       34.19       20.76      4.89 o 
  -1   2  22        0.73       -4.01      4.01 o 
   0   2  22       27.17       31.47      7.76 o 
   1   2  22      492.32      537.31      8.61 o 
   2   2  22      821.73      832.51     11.29 o 
   3   2  22       71.08       61.27      4.71 o 
   4   2  22       22.58       19.71      4.19 o 
   5   2  22        5.15        9.77      3.84 o 
   6   2  22        0.34        4.36      3.84 o 
   7   2  22        3.24        8.72      4.53 o 
  -7   3  22        0.18       -3.84      4.53 o 
  -6   3  22       50.71       40.13      5.23 o 
  -5   3  22      117.47      116.47      5.76 o 
  -4   3  22        1.36       -1.40      4.01 o 
  -3   3  22        1.10        6.98      3.84 o 
  -2   3  22       66.17       63.01      5.24 o 
  -1   3  22      203.84      219.82      6.65 o 
   0   3  22        9.38      133.00     26.25 o 
   1   3  22      600.66      621.54     10.37 o 
   2   3  22       33.21       29.13      4.54 o 
   3   3  22       31.15       35.76      4.36 o 
   4   3  22        4.61        2.62      3.84 o 
   5   3  22      115.43      108.78      5.94 o 
   6   3  22        6.89       10.99      4.53 o 
  -6   4  22        9.64       14.30      4.36 o 
  -5   4  22        0.07       -0.70      4.19 o 
  -4   4  22        8.28        6.10      3.84 o 
  -3   4  22      138.80      125.42      6.11 o 
  -2   4  22      597.51      591.91     10.37 o 
  -1   4  22       38.96       34.02      4.54 o 
   0   4  22       61.54       39.83      3.55 o 
   1   4  22       18.91       29.13      4.71 o 
   2   4  22      206.51      190.91      6.99 o 
   3   4  22       28.15       31.92      4.36 o 
   4   4  22       13.70       10.81      4.36 o 
   5   4  22        2.88       -1.22      4.36 o 
  -5   5  22        0.04        4.53      4.36 o 
  -4   5  22        4.25        1.05      4.36 o 
  -3   5  22        0.12        0.17      4.19 o 
  -2   5  22       14.80       16.22      4.71 o 
  -1   5  22      158.43      156.54      6.81 o 
   0   5  22        1.71        3.75      2.96 o 
   1   5  22       20.29       16.92      4.19 o 
   2   5  22        4.95        1.57      4.19 o 
   3   5  22       14.52       23.55      4.01 o 
   4   5  22        2.12        5.75      4.01 o 
  -3   6  22        0.27        4.19      4.01 o 
  -2   6  22        0.95        5.06      4.01 o 
  -1   6  22        1.46       -1.74      4.71 o 
   0   6  22       16.30       18.01      3.64 o 
   1   6  22       26.29       38.03      5.23 o 
   2   6  22        0.12       -1.22      4.53 o 
   3   6  22        0.04        0.17      4.53 o 
  -7   0  23        1.42        4.88      4.01 o 
  -5   0  23      122.83      110.03      5.59 o 
  -3   0  23       64.59       58.82      4.36 o 
  -1   0  23       90.77       78.23      4.37 o 
   1   0  23        1.10       -1.57      3.31 o 
   3   0  23       24.48       30.35      3.84 o 
   5   0  23        4.21        1.05      3.84 o 
   7   0  23        0.74        3.49      4.36 o 
  -7   1  23        0.00        1.57      4.19 o 
  -6   1  23        9.54        9.42      4.19 o 
  -5   1  23      232.30      242.91      7.52 o 
  -4   1  23       75.87       65.81      5.24 o 
  -3   1  23      169.03      168.33      6.29 o 
  -2   1  23        2.52        1.05      3.66 o 
  -1   1  23      128.91      125.10      4.72 o 
   0   1  23      214.00      264.20     18.81 o 
   1   1  23       34.90       43.09      4.01 o 
   2   1  23       39.64       39.96      4.19 o 
   3   1  23        0.96       -3.31      3.66 o 
   4   1  23       30.13       32.80      4.36 o 
   5   1  23        5.24        2.96      4.01 o 
   6   1  23        8.01        6.63      4.53 o 
   7   1  23       23.76       27.04      4.71 o 
  -7   2  23        1.90       -1.40      4.36 o 
  -6   2  23        3.30        4.19      4.19 o 
  -5   2  23       10.77        6.80      4.19 o 
  -4   2  23       25.07       21.63      4.19 o 
  -3   2  23       34.46       17.62      4.88 o 
  -2   2  23       59.98       49.22      5.58 o 
  -1   2  23      746.53      726.00     10.40 o 
   0   2  23       98.50       52.21      4.98 o 
   1   2  23      208.25      252.91      7.52 o 
   2   2  23      308.20      338.69      7.71 o 
   3   2  23       25.76       26.51      4.19 o 
   4   2  23        3.97       13.43      3.84 o 
   5   2  23      114.91      114.20      6.11 o 
   6   2  23        0.01       -0.70      4.19 o 
  -6   3  23       87.77       99.49      6.28 o 
  -5   3  23        7.66        9.94      4.36 o 
  -4   3  23       67.43       74.00      5.24 o 
  -3   3  23       17.59       13.78      4.01 o 
  -2   3  23      626.29      606.95     10.37 o 
  -1   3  23        0.34        0.70      3.84 o 
   0   3  23        2.02       -1.11      4.62 o 
   1   3  23      490.79      594.34     10.53 o 
   2   3  23      173.26      178.44      6.47 o 
   3   3  23        0.94        1.92      3.66 o 
   4   3  23       50.95       54.26      4.89 o 
   5   3  23        5.74       10.11      4.36 o 
   6   3  23       14.41        9.42      4.71 o 
  -6   4  23        0.22       -4.36      4.71 o 
  -5   4  23        1.26        0.17      4.01 o 
  -4   4  23       13.23        6.80      4.19 o 
  -3   4  23        6.04        4.19      4.36 o 
  -2   4  23       24.90       33.14      4.54 o 
  -1   4  23       63.02       59.69      5.06 o 
   0   4  23       85.98       89.26     14.14 o 
   1   4  23      144.54      133.29      6.11 o 
   2   4  23      176.51      209.53      7.34 o 
   3   4  23       24.18       25.82      4.54 o 
   4   4  23        1.48        4.53      4.19 o 
   5   4  23       22.42       12.21      5.06 o 
  -5   5  23        3.57        3.49      4.53 o 
  -4   5  23        3.02       -4.19      4.19 o 
  -3   5  23        1.80        2.09      4.01 o 
  -2   5  23       40.80       35.94      4.71 o 
  -1   5  23       49.37       51.99      5.58 o 
   0   5  23        5.95        3.89      9.33 o 
   1   5  23        1.44       -3.49      4.19 o 
   2   5  23        6.38        9.94      4.01 o 
   3   5  23        1.60        1.05      4.36 o 
   4   5  23        0.18       -0.17      4.36 o 
  -3   6  23       12.40        9.24      4.71 o 
  -2   6  23       43.33       34.54      5.23 o 
  -1   6  23        7.60       -0.87      4.88 o 
   0   6  23       51.00       56.88      3.95 o 
   1   6  23       45.59       52.51      5.58 o 
   2   6  23        0.15        6.98      4.36 o 
  -6   0  24        0.03       -3.49      4.19 o 
  -4   0  24        0.76       -3.14      3.49 o 
  -2   0  24      106.95      105.49      4.89 o 
   0   0  24        0.18       -4.53      4.53 o 
   2   0  24       84.32       85.55      4.71 o 
   4   0  24        9.49        9.59      3.84 o 
   6   0  24        0.00        1.05      4.19 o 
  -7   1  24        4.96       -0.87      4.53 o 
  -6   1  24       99.80       95.49      5.94 o 
  -5   1  24        0.51       -4.19      4.19 o 
  -4   1  24      374.14      333.09      8.24 o 
  -3   1  24      123.59      103.76      5.41 o 
  -2   1  24      374.42      382.87      7.89 o 
  -1   1  24      757.86      772.72     10.58 o 
   0   1  24      478.39      367.21      7.57 o 
   1   1  24        0.51       10.99      3.66 o 
   2   1  24        1.53       -2.27      4.01 o 
   3   1  24       44.76       45.89      4.19 o 
   4   1  24      187.45      177.93      6.64 o 
   5   1  24       24.86       22.68      4.54 o 
   6   1  24       33.96       32.62      5.23 o 
  -7   2  24        0.20        1.05      4.36 o 
  -6   2  24        5.35        9.77      4.01 o 
  -5   2  24       25.62       28.78      4.19 o 
  -4   2  24       63.50       57.07      4.71 o 
  -3   2  24      437.76      427.05      8.77 o 
  -2   2  24     1248.61     1276.10     14.19 o 
  -1   2  24        2.58        2.96      4.19 o 
   0   2  24      137.38      -32.41     32.41 o 
   1   2  24      338.28      395.07      8.41 o 
   2   2  24       50.58       63.69      4.71 o 
   3   2  24      129.36      121.39      6.29 o 
   4   2  24       69.68       59.34      5.06 o 
   5   2  24       80.55       82.91      5.76 o 
   6   2  24        0.06       -1.92      4.19 o 
  -6   3  24       56.38       58.80      5.58 o 
  -5   3  24        0.01        6.80      3.84 o 
  -4   3  24        2.11       -0.17      4.01 o 
  -3   3  24       16.79       13.43      4.19 o 
  -2   3  24      939.31      926.02     12.71 o 
  -1   3  24        4.00        2.09      4.19 o 
   0   3  24        1.26       50.43      3.27 o 
   1   3  24      305.91      426.49      8.75 o 
   2   3  24       10.33       14.30      4.36 o 
   3   3  24      108.23      104.24      5.76 o 
   4   3  24       63.06       65.96      5.41 o 
   5   3  24       41.17       36.64      5.06 o 
   6   3  24        1.69        3.66      4.36 o 
  -5   4  24        0.51        1.22      4.01 o 
  -4   4  24        1.15       -2.09      4.19 o 
  -3   4  24      103.71       95.15      5.76 o 
  -2   4  24        0.93       -4.19      4.19 o 
  -1   4  24       48.37       34.72      5.06 o 
   0   4  24      403.02      403.26      6.93 o 
   1   4  24       85.39      105.09      5.94 o 
   2   4  24      165.80      167.39      6.81 o 
   3   4  24        4.51       11.34      4.01 o 
   4   4  24       61.58       52.52      5.76 o 
   5   4  24       12.37        5.23      4.53 o 
  -4   5  24        0.08        4.01      4.19 o 
  -3   5  24       18.34       27.38      4.88 o 
  -2   5  24       30.28       29.65      4.88 o 
  -1   5  24       66.85       69.98      5.41 o 
   0   5  24      103.52      123.34      4.50 o 
   1   5  24        0.25       -2.09      4.71 o 
   2   5  24       30.96       32.10      4.88 o 
   3   5  24       13.20       13.08      4.53 o 
   4   5  24        6.30       10.46      4.71 o 
  -2   6  24        8.76        4.36      4.71 o 
  -1   6  24        0.24        1.92      4.36 o 
   0   6  24        0.86       -3.45      3.45 o 
   1   6  24       29.74       31.75      5.23 o 
   2   6  24        0.04       -4.88      4.88 o 
  -7   0  25      112.03      145.26      6.98 o 
  -5   0  25       39.53       42.39      4.54 o 
  -3   0  25      122.57      126.46      5.59 o 
  -1   0  25      223.02      259.43      6.65 o 
   1   0  25        7.80        4.01      3.66 o 
   3   0  25       17.71       12.91      3.84 o 
   5   0  25        3.41        2.44      4.19 o 
  -7   1  25        0.00        5.58      4.19 o 
  -6   1  25        5.86        4.53      4.19 o 
  -5   1  25       28.02       25.29      4.19 o 
  -4   1  25       48.22       29.49      4.71 o 
  -3   1  25       42.49       38.56      4.36 o 
  -2   1  25      133.05      136.61      5.94 o 
  -1   1  25       41.66       52.00      4.71 o 
   0   1  25       48.33      -87.60     87.60 o 
   1   1  25       45.85       56.71      4.89 o 
   2   1  25      128.79      107.78      5.42 o 
   3   1  25        5.06       10.81      4.01 o 
   4   1  25      123.09      123.30      6.29 o 
   5   1  25        0.42        1.22      4.01 o 
   6   1  25        0.39        6.28      4.36 o 
  -6   2  25       25.61       30.18      4.36 o 
  -5   2  25        2.22       -1.74      4.19 o 
  -4   2  25      106.10      113.67      5.76 o 
  -3   2  25        1.41       -4.19      4.19 o 
  -2   2  25      416.84      424.15      8.77 o 
  -1   2  25       43.22       48.51      4.36 o 
   0   2  25      145.27      121.27      4.81 o 
   1   2  25       23.93      133.09      5.93 o 
   2   2  25       10.68        9.07      4.36 o 
   3   2  25      360.26      351.03      8.76 o 
   4   2  25        7.12       10.11      4.36 o 
   5   2  25        3.42        1.92      4.71 o 
   6   2  25       19.72       19.01      4.88 o 
  -6   3  25        7.53       10.11      4.53 o 
  -5   3  25        0.35       -3.31      4.01 o 
  -4   3  25       54.05       51.65      4.89 o 
  -3   3  25        0.46        1.40      3.66 o 
  -2   3  25       54.13       45.20      4.89 o 
  -1   3  25      110.68      101.63      6.11 o 
   0   3  25      565.70      603.97      7.33 o 
   1   3  25       26.84      131.88      5.76 o 
   2   3  25       92.14       95.32      5.76 o 
   3   3  25      177.44      174.92      6.99 o 
   4   3  25       21.44       14.48      4.88 o 
   5   3  25        0.92        3.84      4.36 o 
  -5   4  25        1.38        4.01      4.01 o 
  -4   4  25        0.14       -1.92      4.01 o 
  -3   4  25       70.27       79.06      5.58 o 
  -2   4  25       32.73       32.27      4.54 o 
  -1   4  25        8.90       12.03      4.19 o 
   0   4  25       99.56       97.03     80.40 o 
   1   4  25        5.04       28.25      4.88 o 
   2   4  25       25.36       42.04      4.71 o 
   3   4  25        7.32       11.86      4.19 o 
   4   4  25       17.03       12.73      4.88 o 
   5   4  25        0.00       -4.53      4.71 o 
  -4   5  25        0.16       -1.22      4.36 o 
  -3   5  25       27.81       40.29      4.88 o 
  -2   5  25        3.00        0.87      4.36 o 
  -1   5  25       16.61       10.46      4.71 o 
   0   5  25       18.65        1.83      7.59 o 
   1   5  25       28.98       45.00      4.88 o 
   2   5  25        6.79        5.58      4.71 o 
   3   5  25        5.60        6.10      4.53 o 
  -1   6  25        4.08       -0.52      4.71 o 
   0   6  25        0.05       -2.39      3.39 o 
   1   6  25       32.11       41.34      5.58 o 
  -6   0  26        2.38        4.71      4.53 o 
  -4   0  26       81.00       79.42      4.89 o 
  -2   0  26      285.46      281.13      7.18 o 
   0   0  26       34.24       32.73      2.95 o 
   2   0  26      281.10      297.02      7.53 o 
   4   0  26       48.48       45.02      4.89 o 
   6   0  26       52.55       50.25      5.76 o 
  -6   1  26        0.13       -4.19      4.19 o 
  -5   1  26        0.01        2.44      3.84 o 
  -4   1  26       19.61       27.04      4.36 o 
  -3   1  26        1.53        6.80      3.84 o 
  -2   1  26      125.64      126.11      5.41 o 
  -1   1  26       52.61       40.66      5.41 o 
   0   1  26      766.42      593.17      9.34 o 
   1   1  26      108.99      148.79      6.46 o 
   2   1  26       50.56       60.38      4.89 o 
   3   1  26      153.38      164.58      6.29 o 
   4   1  26       87.93       93.22      6.28 o 
   5   1  26       11.58       10.99      4.71 o 
   6   1  26        3.32        1.05      4.36 o 
  -6   2  26        4.39        8.55      4.19 o 
  -5   2  26       21.32       19.71      4.71 o 
  -4   2  26      425.54      391.54      9.46 o 
  -3   2  26        0.84       -4.01      4.01 o 
  -2   2  26       55.31       70.15      4.71 o 
  -1   2  26      548.88      512.50      9.48 o 
   0   2  26       25.12      -41.78     41.78 o 
   1   2  26       56.04       61.60      4.89 o 
   2   2  26       12.16       11.86      4.19 o 
   3   2  26      251.82      253.62      7.87 o 
   4   2  26       34.81       28.78      5.06 o 
   5   2  26       17.86       17.44      4.71 o 
   6   2  26       18.45       31.92      4.88 o 
  -6   3  26        0.16       -4.88      4.88 o 
  -5   3  26        1.95        0.00      4.19 o 
  -4   3  26       12.86       10.29      4.19 o 
  -3   3  26        1.00        4.36      3.66 o 
  -2   3  26       11.33        6.80      4.19 o 
  -1   3  26      390.59      362.02      8.94 o 
   0   3  26      148.70     -118.10    132.25 o 
   1   3  26       11.12       19.88      4.88 o 
   2   3  26        7.46        5.76      4.36 o 
   3   3  26        5.37        1.05      4.36 o 
   4   3  26        5.38        4.53      4.36 o 
   5   3  26        0.01        2.27      4.36 o 
  -5   4  26       19.97       29.83      4.88 o 
  -4   4  26       14.41        8.55      4.36 o 
  -3   4  26        0.12        3.66      4.01 o 
  -2   4  26        0.08       -4.19      4.19 o 
  -1   4  26        2.33        1.40      4.53 o 
   0   4  26      355.53      321.47      8.93 o 
   1   4  26        5.90       10.81      4.36 o 
   2   4  26       13.76       18.31      4.71 o 
   3   4  26       14.98       11.51      4.53 o 
   4   4  26       15.52        6.63      5.06 o 
  -3   5  26        2.23        8.20      4.36 o 
  -2   5  26        3.81       -1.57      4.53 o 
  -1   5  26       31.75       27.39      4.88 o 
   0   5  26        1.08       -0.59      5.58 o 
   1   5  26       13.02        8.55      5.06 o 
   2   5  26       25.43       35.76      5.41 o 
   3   5  26       39.21       38.38      5.58 o 
  -5   0  27        1.62       -0.70      4.01 o 
  -3   0  27      312.57      310.57      7.88 o 
  -1   0  27        0.01        1.05      3.66 o 
   1   0  27     1043.46     1180.46     13.43 o 
   3   0  27       60.91       52.53      5.24 o 
   5   0  27        9.81        5.23      4.71 o 
  -6   1  27        4.19        6.80      4.19 o 
  -5   1  27       15.07       12.73      4.53 o 
  -4   1  27        3.51       -3.84      3.84 o 
  -3   1  27       73.13       65.10      4.89 o 
  -2   1  27       89.98       71.93      5.24 o 
  -1   1  27      187.76      176.73      6.47 o 
   0   1  27       71.48      106.25      5.06 o 
   1   1  27      138.34      197.58      6.46 o 
   2   1  27        0.63        1.92      3.84 o 
   3   1  27      102.02      109.65      5.59 o 
   4   1  27       72.23       64.57      5.76 o 
   5   1  27       24.69       36.80      5.23 o 
   6   1  27       17.16        7.50      5.06 o 
  -6   2  27        6.39        0.00      4.53 o 
  -5   2  27        0.31        2.09      4.01 o 
  -4   2  27        4.37       -1.40      4.36 o 
  -3   2  27       41.07       35.94      4.54 o 
  -2   2  27      125.67      106.36      5.94 o 
  -1   2  27       70.06       92.33      5.06 o 
   0   2  27       77.76       93.29      4.89 o 
   1   2  27        1.36       37.49      4.88 o 
   2   2  27       31.70       30.53      4.71 o 
   3   2  27      209.28      196.14      7.34 o 
   4   2  27       18.04       19.71      4.88 o 
   5   2  27       67.30       63.00      6.11 o 
  -5   3  27        3.45        0.17      4.36 o 
  -4   3  27        9.23        6.98      4.53 o 
  -3   3  27        0.22        2.62      3.84 o 
  -2   3  27       16.98       15.87      4.36 o 
  -1   3  27        5.90       -5.06      5.06 o 
   0   3  27      362.42      288.01      9.63 o 
   1   3  27       63.05      120.24      5.93 o 
   2   3  27        0.45       -2.27      4.01 o 
   3   3  27       11.03        6.98      4.53 o 
   4   3  27        7.90        6.63      4.36 o 
   5   3  27        0.91       -2.44      4.36 o 
  -4   4  27        0.20       -1.57      4.19 o 
  -3   4  27        0.61       -2.44      3.84 o 
  -2   4  27        7.53        8.37      4.36 o 
  -1   4  27       62.88       73.29      5.58 o 
   0   4  27      120.50      114.04     18.42 o 
   1   4  27        1.01       11.68      4.71 o 
   2   4  27       60.84       66.83      5.76 o 
   3   4  27        4.63        7.67      4.53 o 
   4   4  27       20.50       20.41      4.88 o 
  -3   5  27       41.86       46.41      5.76 o 
  -2   5  27       25.55       32.44      4.71 o 
  -1   5  27        2.87        4.53      4.53 o 
   0   5  27        1.73        2.10      3.14 o 
   1   5  27       11.50       13.78      4.88 o 
   2   5  27       91.93      100.89      6.81 o 
  -6   0  28        0.24       -1.05      4.36 o 
  -4   0  28        4.66       10.11      3.84 o 
  -2   0  28       91.10       71.93      4.89 o 
   0   0  28       73.22       79.31      6.81 o 
   2   0  28        0.43       -3.14      4.36 o 
   4   0  28       96.38       80.65      5.94 o 
  -6   1  28        0.45        0.00      4.36 o 
  -5   1  28       13.11       12.73      4.53 o 
  -4   1  28       24.74       20.06      4.19 o 
  -3   1  28       33.84       21.98      4.36 o 
  -2   1  28      183.09      147.69      6.12 o 
  -1   1  28       10.71       -3.84      4.71 o 
   0   1  28       15.24       -8.72      8.72 o 
   1   1  28        2.75       85.80      7.32 o 
   2   1  28       72.86       78.72      5.24 o 
   3   1  28       12.73       19.88      4.71 o 
   4   1  28        0.05        1.57      4.71 o 
   5   1  28      120.09      120.83      7.16 o 
  -6   2  28        4.12       12.38      4.36 o 
  -5   2  28       11.09        5.76      4.19 o 
  -4   2  28        0.35       -4.36      4.36 o 
  -3   2  28        0.61        0.52      3.84 o 
  -2   2  28       69.86       58.47      5.24 o 
  -1   2  28        0.31       -5.23      5.23 o 
   0   2  28        1.06       -5.49      5.49 o 
   1   2  28       16.14       71.68      5.06 o 
   2   2  28       40.94       38.21      5.06 o 
   3   2  28       23.54       20.93      4.88 o 
   4   2  28       39.73       47.45      5.41 o 
   5   2  28       25.88       28.78      5.41 o 
  -5   3  28        0.97        0.70      4.19 o 
  -4   3  28       13.73       14.82      4.19 o 
  -3   3  28        1.17        3.66      4.19 o 
  -2   3  28        2.55        3.66      3.84 o 
  -1   3  28        0.94       -1.92      4.01 o 
   0   3  28       81.81       65.59      5.57 o 
   1   3  28      166.13      178.91      7.86 o 
   2   3  28       44.25       44.66      4.71 o 
   3   3  28       16.71       20.41      4.88 o 
   4   3  28        0.35        2.44      4.01 o 
  -4   4  28        3.55        8.72      4.53 o 
  -3   4  28        3.18       -4.53      4.53 o 
  -2   4  28        0.37       -2.79      4.19 o 
  -1   4  28        3.55        2.96      4.71 o 
   0   4  28      107.15      108.25      4.87 o 
   1   4  28       44.72       46.58      5.41 o 
   2   4  28       63.39       70.15      6.46 o 
   3   4  28        0.77        5.23      4.36 o 
  -2   5  28        2.15        3.31      4.71 o 
  -1   5  28       48.45       60.02      5.58 o 
   0   5  28        6.71        4.76      7.59 o 
   1   5  28        1.45        3.84      4.88 o 
   2   5  28       45.31       37.16      6.46 o 
  -5   0  29       88.92       95.65      6.11 o 
  -3   0  29       14.94       12.56      4.36 o 
  -1   0  29      391.06      378.33      8.59 o 
   1   0  29      452.07      475.92      9.82 o 
   3   0  29      303.33      310.27      8.75 o 
   5   0  29      106.87       97.59      6.81 o 
  -6   1  29        2.99        7.15      4.53 o 
  -5   1  29       17.93       23.37      4.53 o 
  -4   1  29        1.11        1.22      4.01 o 
  -3   1  29        0.13       -4.19      4.19 o 
  -2   1  29       41.22       23.20      4.89 o 
  -1   1  29        1.31       -4.19      4.19 o 
   0   1  29      143.68       67.57     12.05 o 
   1   1  29      139.30      145.68      6.11 o 
   2   1  29       52.33       62.47      5.58 o 
   3   1  29       11.20        7.32      4.88 o 
   4   1  29       15.93       19.01      5.06 o 
   5   1  29      151.54      153.53      7.69 o 
  -5   2  29        0.30        0.87      4.36 o 
  -4   2  29       29.00       30.53      4.71 o 
  -3   2  29       16.99       24.94      4.36 o 
  -2   2  29        0.21       -0.70      3.84 o 
  -1   2  29      128.40      124.00      5.94 o 
   0   2  29        9.06       -4.36      4.36 o 
   1   2  29      116.01      109.49      6.11 o 
   2   2  29      116.95      108.26      6.11 o 
   3   2  29       11.51        9.42      4.53 o 
   4   2  29        0.01       -1.57      4.71 o 
   5   2  29       14.42        2.09      5.23 o 
  -5   3  29        4.67        1.22      4.71 o 
  -4   3  29        0.70        2.09      4.19 o 
  -3   3  29        6.99        2.96      4.36 o 
  -2   3  29       48.59       37.86      5.23 o 
  -1   3  29       10.31       12.56      4.19 o 
   0   3  29       55.99       50.62      4.13 o 
   1   3  29       54.51      138.54      6.46 o 
   2   3  29       14.05       14.82      4.71 o 
   3   3  29       28.88       22.15      4.71 o 
   4   3  29        1.71        4.01      4.36 o 
  -3   4  29        0.08        4.19      4.53 o 
  -2   4  29        2.11       -3.84      4.36 o 
  -1   4  29        9.38        4.36      5.06 o 
   0   4  29       21.48       48.05      8.02 o 
   1   4  29       10.12       22.50      5.76 o 
   2   4  29      124.80      108.78      7.68 o 
   3   4  29        0.50        9.24      4.19 o 
  -1   5  29       10.89        3.31      5.76 o 
   0   5  29        8.53        9.67      3.51 o 
   1   5  29        0.59       -3.84      4.71 o 
  -4   0  30        2.67        0.87      3.84 o 
  -2   0  30       32.63       28.09      4.54 o 
   0   0  30      755.79      712.09      8.71 o 
   2   0  30      206.70      208.54      7.34 o 
   4   0  30        0.01        3.49      4.36 o 
  -5   1  30        0.14        0.52      4.36 o 
  -4   1  30       18.23        7.67      4.71 o 
  -3   1  30       22.92       18.31      4.54 o 
  -2   1  30       61.68       53.57      4.89 o 
  -1   1  30       25.05       21.28      4.36 o 
   0   1  30       26.35       -4.81      4.81 o 
   1   1  30        1.14       88.41      5.93 o 
   2   1  30       59.79       75.73      5.93 o 
   3   1  30       34.35       33.15      5.23 o 
   4   1  30       35.64       34.89      5.58 o 
   5   1  30       27.17       11.86      6.11 o 
  -5   2  30        1.52       -4.71      4.71 o 
  -4   2  30       11.24       13.08      4.01 o 
  -3   2  30       23.65       17.27      4.88 o 
  -2   2  30        4.35        4.71      4.01 o 
  -1   2  30        1.42       -5.06      5.06 o 
   0   2  30       16.93       -4.97      4.97 o 
   1   2  30        0.02       69.40      5.58 o 
   2   2  30        0.03       -1.92      4.71 o 
   3   2  30        0.03       -3.31      4.19 o 
   4   2  30       26.08       25.12      5.23 o 
  -4   3  30        4.03        3.49      4.36 o 
  -3   3  30       52.88       60.02      5.41 o 
  -2   3  30       30.33       31.40      4.88 o 
  -1   3  30        0.00        3.49      4.01 o 
   0   3  30        8.23      -12.47     12.47 o 
   1   3  30       12.54       28.43      5.58 o 
   2   3  30        2.88        2.27      4.71 o 
   3   3  30        5.87        2.96      4.88 o 
   4   3  30        1.59        2.96      4.53 o 
  -3   4  30       60.33       89.86      6.28 o 
  -2   4  30        5.95        8.37      4.71 o 
  -1   4  30       20.94       20.41      5.06 o 
   0   4  30        0.00       -4.25      4.25 o 
   1   4  30       62.41       61.42      6.28 o 
   2   4  30      167.25      186.74      8.21 o 
  -5   0  31       38.95       35.94      5.58 o 
  -3   0  31       15.96       17.96      4.19 o 
  -1   0  31       70.35       47.65      5.06 o 
   1   0  31      122.08      129.40      6.81 o 
   3   0  31       46.54       49.55      5.41 o 
  -5   1  31       17.87       24.24      4.88 o 
  -4   1  31        6.95       10.99      4.19 o 
  -3   1  31       68.76       63.35      5.58 o 
  -2   1  31        0.47       -4.19      4.19 o 
  -1   1  31        0.04       -4.53      4.53 o 
   0   1  31       34.20       21.82      3.62 o 
   1   1  31        1.82        2.62      4.36 o 
   2   1  31        0.27       -5.41      5.41 o 
   3   1  31        0.22       -3.31      4.71 o 
   4   1  31       72.78       70.50      6.28 o 
  -4   2  31        0.25       -4.01      4.01 o 
  -3   2  31        0.05       -4.19      4.19 o 
  -2   2  31       79.78       80.29      5.59 o 
  -1   2  31        7.60       10.81      4.36 o 
   0   2  31       40.83       51.42      6.37 o 
   1   2  31       17.72       19.88      5.06 o 
   2   2  31        1.83       11.86      4.36 o 
   3   2  31       12.43       21.45      4.71 o 
   4   2  31       13.18        9.24      4.88 o 
  -4   3  31        4.66       14.13      4.53 o 
  -3   3  31       10.94       13.78      4.88 o 
  -2   3  31        4.23        6.63      4.36 o 
  -1   3  31        0.22       -5.41      5.41 o 
   0   3  31       15.97       -9.94      9.94 o 
   1   3  31        9.69       21.10      5.06 o 
   2   3  31       40.05       43.44      5.58 o 
   3   3  31       11.96        4.53      4.71 o 
  -2   4  31        8.66       10.64      4.88 o 
  -1   4  31       16.77       17.27      5.23 o 
   0   4  31       50.38       39.61      9.77 o 
   1   4  31        5.19       14.65      6.28 o 
   2   4  31       12.85       31.39      6.10 o 
  -4   0  32       14.80       23.55      4.53 o 
  -2   0  32        1.01        8.54      3.84 o 
   0   0  32      101.18       92.28      4.10 o 
   2   0  32      211.70      194.89      7.69 o 
   4   0  32       51.34       41.70      5.58 o 
  -4   1  32        9.02        9.24      4.19 o 
  -3   1  32       12.99       -1.74      5.06 o 
  -2   1  32       14.16       20.06      4.53 o 
  -1   1  32       17.63       10.64      4.88 o 
   0   1  32        2.84       -4.75      4.75 o 
   1   1  32        7.87       62.43      5.93 o 
   2   1  32      125.56      119.44      7.16 o 
   3   1  32       20.69       24.77      4.71 o 
   4   1  32        0.96        3.14      4.88 o 
  -4   2  32       24.85       31.22      5.41 o 
  -3   2  32        6.47        9.07      4.36 o 
  -2   2  32        0.05       -4.36      4.36 o 
  -1   2  32        0.48       -2.79      4.19 o 
   0   2  32        0.10       -8.46      8.46 o 
   1   2  32       18.66       22.67      5.23 o 
   2   2  32        0.13       -3.84      4.19 o 
   3   2  32        0.74        2.09      4.36 o 
  -3   3  32        5.58        8.55      4.53 o 
  -2   3  32       46.48       42.57      5.23 o 
  -1   3  32       61.06       73.81      5.93 o 
   0   3  32       36.63       39.01     15.35 o 
   1   3  32       18.24       16.57      5.76 o 
   2   3  32        0.02        9.07      5.06 o 
  -1   4  32        9.19       -6.45      6.45 o 
   0   4  32       33.41       42.30      6.63 o 
  -3   0  33       16.15       22.67      4.19 o 
  -1   0  33       74.01       76.44      5.24 o 
   1   0  33       10.52        3.84      4.53 o 
   3   0  33        0.34        7.32      4.36 o 
  -4   1  33       13.52       21.28      5.06 o 
  -3   1  33       32.25       30.88      5.23 o 
  -2   1  33        2.70       -1.40      4.53 o 
  -1   1  33       19.00       19.53      4.71 o 
   0   1  33       34.95       21.94      4.19 o 
   1   1  33      132.92      122.42      7.16 o 
   2   1  33       86.51      129.69      6.98 o 
   3   1  33       12.05        7.85      4.88 o 
  -3   2  33        0.07       -1.92      4.36 o 
  -2   2  33        0.58        4.01      4.19 o 
  -1   2  33        1.66       -4.01      4.01 o 
   0   2  33        1.33       -2.35      2.96 o 
   1   2  33        6.23        5.41      5.23 o 
   2   2  33        4.82        8.72      4.71 o 
   3   2  33        2.25        6.98      5.06 o 
  -2   3  33        3.77        1.74      4.36 o 
  -1   3  33       24.04       -7.33      7.33 o 
   0   3  33        0.10       -9.68      9.68 o 
   1   3  33        9.02        6.80      5.93 o 
   2   3  33       20.41       27.91      5.41 o 
  -2   0  34       30.15       32.10      4.88 o 
   0   0  34        1.94        1.37      2.95 o 
   2   0  34        3.22       -0.17      4.88 o 
  -3   1  34        2.79       -4.36      4.36 o 
  -2   1  34        0.08       -3.31      4.36 o 
  -1   1  34        0.18       -4.88      4.88 o 
   0   1  34        0.21       -4.32      4.32 o 
   1   1  34        4.75       59.64      6.45 o 
   2   1  34        3.37       25.29      6.10 o 
   3   1  34        6.25       15.35      5.41 o 
  -3   2  34       23.74       25.12      5.23 o 
  -2   2  34        2.78       -4.53      4.53 o 
  -1   2  34        2.17       -5.58      5.58 o 
   0   2  34        0.56       -2.79      3.49 o 
   1   2  34        5.94        9.94      4.71 o 
   2   2  34       19.33       13.26      5.23 o 
  -1   3  34       54.15       52.52      6.46 o 
   0   3  34       54.24       60.01      4.50 o 
  -3   0  35       21.90       26.34      5.06 o 
  -1   0  35        6.59        1.74      4.36 o 
   1   0  35       18.64        9.59      4.88 o 
  -2   1  35        0.64        0.17      4.53 o 
  -1   1  35        6.61        5.58      4.53 o 
   0   1  35        5.95       -1.22      8.37 o 
   1   1  35       11.51        8.37      5.41 o 
   2   1  35       14.04       10.46      5.23 o 
  -2   2  35        0.02       -4.36      4.36 o 
  -1   2  35       56.03       54.61      5.76 o 
   0   2  35        0.58       -3.21      3.21 o 
   1   2  35        2.04       -3.31      6.45 o 
  -2   0  36        1.36        0.35      4.71 o 
   0   0  36        0.00        4.01      2.88 o 
  -1   1  36        4.56        0.52      4.53 o 
   0   1  36        1.62       -4.10      4.10 o 
   1   1  36       12.24        0.35      6.10 o 
                                                 
